# Supplementary material for: Repbase Update, a database of repetitive elements in eukaryotic genomes
Source: Mob DNA. 2015 Jun 2;6:11. doi: 10.1186/s13100-015-0041-9 (PMC4455052; doi:10.1186/s13100-015-0041-9)
Supplement: Additional file 1: — Species and the number of TE family in RU. Data is up to the end of 2014. [file 13100_2015_41_MOESM1_ESM.xlsx]

## Sheet: Sheet1
No.TE	Species
3	Alveolata	Eukaryota	Alveolata
8	Plasmodium falciparum	Eukaryota	Alveolata	Apicomplexa	Aconoidasida	Haemosporida	Plasmodium	Plasmodium (Laverania)
1	Theileria parva	Eukaryota	Alveolata	Apicomplexa	Aconoidasida	Piroplasmida	Theileriidae	Theileria
4	Toxoplasma gondii	Eukaryota	Alveolata	Apicomplexa	Conoidasida	Coccidia	Eucoccidiorida	Eimeriorina	Sarcocystidae	Toxoplasma
2	Tetrahymena thermophila	Eukaryota	Alveolata	Ciliophora	Intramacronucleata	Oligohymenophorea	Hymenostomatida	Tetrahymenina	Tetrahymenidae	Tetrahymena
1	Paramecium tetraurelia	Eukaryota	Alveolata	Ciliophora	Intramacronucleata	Oligohymenophorea	Peniculida	Parameciidae	Paramecium
3	Moneuplotes crassus	Eukaryota	Alveolata	Ciliophora	Intramacronucleata	Spirotrichea	Hypotrichia	Euplotida	Euplotidae	Moneuplotes
2	Oxytricha fallax	Eukaryota	Alveolata	Ciliophora	Intramacronucleata	Spirotrichea	Stichotrichia	Sporadotrichida	Oxytrichidae	Oxytrichinae	Oxytricha
105	Perkinsus marinus	Eukaryota	Alveolata	Perkinsea	Perkinsida	Perkinsidae	Perkinsus
15	Entamoeba invadens	Eukaryota	Amoebozoa	Archamoebae	Entamoebidae	Entamoeba
2	Entamoeba moshkovskii	Eukaryota	Amoebozoa	Archamoebae	Entamoebidae	Entamoeba
5	Entamoeba dispar	Eukaryota	Amoebozoa	Archamoebae	Entamoebidae	Entamoeba
9	Entamoeba histolytica	Eukaryota	Amoebozoa	Archamoebae	Entamoebidae	Entamoeba
2	Acanthamoeba polyphaga	Eukaryota	Amoebozoa	Discosea	Longamoebia	Centramoebida	Acanthamoebidae	Acanthamoeba
9	Acanthamoeba castellanii	Eukaryota	Amoebozoa	Discosea	Longamoebia	Centramoebida	Acanthamoebidae	Acanthamoeba
2	Mycetozoa	Eukaryota	Amoebozoa	Mycetozoa
2	Dictyostelium purpureum	Eukaryota	Amoebozoa	Mycetozoa	Dictyosteliida	Dictyostelium
20	Dictyostelium discoideum	Eukaryota	Amoebozoa	Mycetozoa	Dictyosteliida	Dictyostelium
4	Dictyostelium fasciculatum	Eukaryota	Amoebozoa	Mycetozoa	Dictyosteliida	Dictyostelium
8	Polysphondylium pallidum	Eukaryota	Amoebozoa	Mycetozoa	Dictyosteliida	Polysphondylium
3	Physarum polycephalum	Eukaryota	Amoebozoa	Mycetozoa	Myxogastria	Myxogastromycetidae	Physariida	Physaraceae	Physarum
8	Monosiga brevicollis	Eukaryota	Choanoflagellida	Codonosigidae	Monosiga
2	Diplomonadida	Eukaryota	Diplomonadida
4	Giardia intestinalis	Eukaryota	Diplomonadida	Hexamitidae	Giardiinae	Giardia
2	Euglenozoa	Eukaryota	Euglenozoa
1	Trypanoplasma borreli	Eukaryota	Euglenozoa	Kinetoplastida	Bodonidae	Trypanoplasma
2	Crithidia fasciculata	Eukaryota	Euglenozoa	Kinetoplastida	Trypanosomatidae	Leishmaniinae	Crithidia
1	Leishmania aethiopica	Eukaryota	Euglenozoa	Kinetoplastida	Trypanosomatidae	Leishmaniinae	Leishmania
1	Leishmania arabica	Eukaryota	Euglenozoa	Kinetoplastida	Trypanosomatidae	Leishmaniinae	Leishmania
1	Leishmania donovani archibaldi	Eukaryota	Euglenozoa	Kinetoplastida	Trypanosomatidae	Leishmaniinae	Leishmania
1	Leishmania gerbilli	Eukaryota	Euglenozoa	Kinetoplastida	Trypanosomatidae	Leishmaniinae	Leishmania
1	Leishmania infantum	Eukaryota	Euglenozoa	Kinetoplastida	Trypanosomatidae	Leishmaniinae	Leishmania
1	Leishmania tropica	Eukaryota	Euglenozoa	Kinetoplastida	Trypanosomatidae	Leishmaniinae	Leishmania
2	Leishmania	Eukaryota	Euglenozoa	Kinetoplastida	Trypanosomatidae	Leishmaniinae	Leishmania
2	Leishmania donovani	Eukaryota	Euglenozoa	Kinetoplastida	Trypanosomatidae	Leishmaniinae	Leishmania
3	Leishmania major	Eukaryota	Euglenozoa	Kinetoplastida	Trypanosomatidae	Leishmaniinae	Leishmania
1	Leishmania braziliensis	Eukaryota	Euglenozoa	Kinetoplastida	Trypanosomatidae	Leishmaniinae	Leishmania	Leishmania braziliensis species complex
7	Trypanosoma brucei	Eukaryota	Euglenozoa	Kinetoplastida	Trypanosomatidae	Trypanosoma
1	Trypanosoma vivax	Eukaryota	Euglenozoa	Kinetoplastida	Trypanosomatidae	Trypanosoma	Duttonella
19	Trypanosoma cruzi	Eukaryota	Euglenozoa	Kinetoplastida	Trypanosomatidae	Trypanosoma	Schizotrypanum
2	Fungi	Eukaryota	Fungi
14	Allomyces macrogynus	Eukaryota	Fungi	Blastocladiomycota	Blastocladiomycetes	Blastocladiales	Blastocladiaceae	Allomyces
6	Batrachochytrium dendrobatidis	Eukaryota	Fungi	Chytridiomycota	Chytridiomycetes	Rhizophydiales	Rhizophydiales incertae sedis	Batrachochytrium
8	Spizellomyces punctatus	Eukaryota	Fungi	Chytridiomycota	Chytridiomycetes	Spizellomycetales	Spizellomycetaceae	Spizellomyces
2	Passalora fulva	Eukaryota	Fungi	Dikarya	Ascomycota	Pezizomycotina	Dothideomycetes	Dothideomycetidae	Capnodiales	Mycosphaerellaceae	Passalora
6	Zymoseptoria tritici	Eukaryota	Fungi	Dikarya	Ascomycota	Pezizomycotina	Dothideomycetes	Dothideomycetidae	Capnodiales	Mycosphaerellaceae	Zymoseptoria
1	Leptosphaeria maculans	Eukaryota	Fungi	Dikarya	Ascomycota	Pezizomycotina	Dothideomycetes	Pleosporomycetidae	Pleosporales	Pleosporineae	Leptosphaeriaceae	Leptosphaeria	Leptosphaeria maculans complex
1	Parastagonospora nodorum	Eukaryota	Fungi	Dikarya	Ascomycota	Pezizomycotina	Dothideomycetes	Pleosporomycetidae	Pleosporales	Pleosporineae	Phaeosphaeriaceae	Parastagonospora
1	Alternaria brassicicola	Eukaryota	Fungi	Dikarya	Ascomycota	Pezizomycotina	Dothideomycetes	Pleosporomycetidae	Pleosporales	Pleosporineae	Pleosporaceae	Alternaria
2	Alternaria alternata	Eukaryota	Fungi	Dikarya	Ascomycota	Pezizomycotina	Dothideomycetes	Pleosporomycetidae	Pleosporales	Pleosporineae	Pleosporaceae	Alternaria	Alternaria alternata group
12	Bipolaris maydis	Eukaryota	Fungi	Dikarya	Ascomycota	Pezizomycotina	Dothideomycetes	Pleosporomycetidae	Pleosporales	Pleosporineae	Pleosporaceae	Bipolaris
2	Pyrenophora graminea	Eukaryota	Fungi	Dikarya	Ascomycota	Pezizomycotina	Dothideomycetes	Pleosporomycetidae	Pleosporales	Pleosporineae	Pleosporaceae	Pyrenophora
1	Aspergillus awamori	Eukaryota	Fungi	Dikarya	Ascomycota	Pezizomycotina	Eurotiomycetes	Eurotiomycetidae	Eurotiales	Aspergillaceae	Aspergillus
2	Aspergillus flavus	Eukaryota	Fungi	Dikarya	Ascomycota	Pezizomycotina	Eurotiomycetes	Eurotiomycetidae	Eurotiales	Aspergillaceae	Aspergillus
2	Aspergillus terreus	Eukaryota	Fungi	Dikarya	Ascomycota	Pezizomycotina	Eurotiomycetes	Eurotiomycetidae	Eurotiales	Aspergillaceae	Aspergillus
23	Aspergillus fumigatus	Eukaryota	Fungi	Dikarya	Ascomycota	Pezizomycotina	Eurotiomycetes	Eurotiomycetidae	Eurotiales	Aspergillaceae	Aspergillus
25	Aspergillus oryzae	Eukaryota	Fungi	Dikarya	Ascomycota	Pezizomycotina	Eurotiomycetes	Eurotiomycetidae	Eurotiales	Aspergillaceae	Aspergillus
38	Aspergillus nidulans	Eukaryota	Fungi	Dikarya	Ascomycota	Pezizomycotina	Eurotiomycetes	Eurotiomycetidae	Eurotiales	Aspergillaceae	Aspergillus
1	Monascus pilosus	Eukaryota	Fungi	Dikarya	Ascomycota	Pezizomycotina	Eurotiomycetes	Eurotiomycetidae	Eurotiales	Aspergillaceae	Monascus
1	Neosartorya fischeri	Eukaryota	Fungi	Dikarya	Ascomycota	Pezizomycotina	Eurotiomycetes	Eurotiomycetidae	Eurotiales	Aspergillaceae	Neosartorya
3	Talaromyces stipitatus	Eukaryota	Fungi	Dikarya	Ascomycota	Pezizomycotina	Eurotiomycetes	Eurotiomycetidae	Eurotiales	Trichocomaceae	Talaromyces
4	Ajellomyces capsulatus	Eukaryota	Fungi	Dikarya	Ascomycota	Pezizomycotina	Eurotiomycetes	Eurotiomycetidae	Onygenales	Ajellomycetaceae	Ajellomyces
3	Arthroderma otae	Eukaryota	Fungi	Dikarya	Ascomycota	Pezizomycotina	Eurotiomycetes	Eurotiomycetidae	Onygenales	Arthrodermataceae	Arthroderma
1	Ascosphaera apis	Eukaryota	Fungi	Dikarya	Ascomycota	Pezizomycotina	Eurotiomycetes	Eurotiomycetidae	Onygenales	Ascosphaeraceae	Ascosphaera
1	Coccidioides	Eukaryota	Fungi	Dikarya	Ascomycota	Pezizomycotina	Eurotiomycetes	Eurotiomycetidae	Onygenales	mitosporic Onygenales	Coccidioides
8	Coccidioides posadasii	Eukaryota	Fungi	Dikarya	Ascomycota	Pezizomycotina	Eurotiomycetes	Eurotiomycetidae	Onygenales	mitosporic Onygenales	Coccidioides
1	Paracoccidioides brasiliensis	Eukaryota	Fungi	Dikarya	Ascomycota	Pezizomycotina	Eurotiomycetes	Eurotiomycetidae	Onygenales	mitosporic Onygenales	Paracoccidioides
442	Blumeria graminis	Eukaryota	Fungi	Dikarya	Ascomycota	Pezizomycotina	Leotiomycetes	Erysiphales	Erysiphaceae	Blumeria
1	Erysiphe pisi	Eukaryota	Fungi	Dikarya	Ascomycota	Pezizomycotina	Leotiomycetes	Erysiphales	Erysiphaceae	Erysiphe
10	Botrytis cinerea	Eukaryota	Fungi	Dikarya	Ascomycota	Pezizomycotina	Leotiomycetes	Helotiales	Sclerotiniaceae	Botrytis
12	Sclerotinia sclerotiorum	Eukaryota	Fungi	Dikarya	Ascomycota	Pezizomycotina	Leotiomycetes	Helotiales	Sclerotiniaceae	Sclerotinia
10	Pseudogymnoascus destructans	Eukaryota	Fungi	Dikarya	Ascomycota	Pezizomycotina	Leotiomycetes	Leotiomycetes incertae sedis	Pseudeurotiaceae	Pseudogymnoascus
2	Ascobolus immersus	Eukaryota	Fungi	Dikarya	Ascomycota	Pezizomycotina	Pezizomycetes	Pezizales	Ascobolaceae	Ascobolus
63	Tuber melanosporum	Eukaryota	Fungi	Dikarya	Ascomycota	Pezizomycotina	Pezizomycetes	Pezizales	Tuberaceae	Tuber
1	Glomerella cingulata	Eukaryota	Fungi	Dikarya	Ascomycota	Pezizomycotina	Sordariomycetes	Hypocreomycetidae	Glomerellales	Glomerellaceae	Glomerella
4	Verticillium alfalfae	Eukaryota	Fungi	Dikarya	Ascomycota	Pezizomycotina	Sordariomycetes	Hypocreomycetidae	Glomerellales	Plectosphaerellaceae	mitosporic Plectosphaerellaceae	Verticillium
13	Fusarium oxysporum	Eukaryota	Fungi	Dikarya	Ascomycota	Pezizomycotina	Sordariomycetes	Hypocreomycetidae	Hypocreales	Nectriaceae	Fusarium	Fusarium oxysporum species complex
4	Nectria haematococca	Eukaryota	Fungi	Dikarya	Ascomycota	Pezizomycotina	Sordariomycetes	Hypocreomycetidae	Hypocreales	Nectriaceae	Fusarium	Fusarium solani species complex
1	Tolypocladium inflatum	Eukaryota	Fungi	Dikarya	Ascomycota	Pezizomycotina	Sordariomycetes	Hypocreomycetidae	Hypocreales	Ophiocordycipitaceae	Tolypocladium
1	Cryphonectria parasitica	Eukaryota	Fungi	Dikarya	Ascomycota	Pezizomycotina	Sordariomycetes	Sordariomycetidae	Diaporthales	Cryphonectriaceae	Cryphonectria-Endothia complex	Cryphonectria
2	Gaeumannomyces graminis	Eukaryota	Fungi	Dikarya	Ascomycota	Pezizomycotina	Sordariomycetes	Sordariomycetidae	Magnaporthales	Magnaporthaceae	Gaeumannomyces
11	Magnaporthe grisea	Eukaryota	Fungi	Dikarya	Ascomycota	Pezizomycotina	Sordariomycetes	Sordariomycetidae	Magnaporthales	Magnaporthaceae	Magnaporthe
6	Magnaporthe oryzae	Eukaryota	Fungi	Dikarya	Ascomycota	Pezizomycotina	Sordariomycetes	Sordariomycetidae	Magnaporthales	Magnaporthaceae	Magnaporthe
2	Magnaporthiopsis poae	Eukaryota	Fungi	Dikarya	Ascomycota	Pezizomycotina	Sordariomycetes	Sordariomycetidae	Magnaporthales	Magnaporthaceae	Magnaporthiopsis
1	Ophiostoma novo-ulmi	Eukaryota	Fungi	Dikarya	Ascomycota	Pezizomycotina	Sordariomycetes	Sordariomycetidae	Ophiostomatales	Ophiostomataceae	Ophiostoma
6	Chaetomium globosum	Eukaryota	Fungi	Dikarya	Ascomycota	Pezizomycotina	Sordariomycetes	Sordariomycetidae	Sordariales	Chaetomiaceae	Chaetomium
2	Podospora anserina	Eukaryota	Fungi	Dikarya	Ascomycota	Pezizomycotina	Sordariomycetes	Sordariomycetidae	Sordariales	Lasiosphaeriaceae	Podospora
3	Neurospora crassa	Eukaryota	Fungi	Dikarya	Ascomycota	Pezizomycotina	Sordariomycetes	Sordariomycetidae	Sordariales	Sordariaceae	Neurospora
19	Candida albicans	Eukaryota	Fungi	Dikarya	Ascomycota	Saccharomycotina	Saccharomycetes	Saccharomycetales	Debaryomycetaceae	Candida/Lodderomyces clade	Candida
6	Candida dubliniensis	Eukaryota	Fungi	Dikarya	Ascomycota	Saccharomycotina	Saccharomycetes	Saccharomycetales	Debaryomycetaceae	Candida/Lodderomyces clade	Candida
14	Lodderomyces elongisporus	Eukaryota	Fungi	Dikarya	Ascomycota	Saccharomycotina	Saccharomycetes	Saccharomycetales	Debaryomycetaceae	Candida/Lodderomyces clade	Lodderomyces
4	Debaryomyces hansenii	Eukaryota	Fungi	Dikarya	Ascomycota	Saccharomycotina	Saccharomycetes	Saccharomycetales	Debaryomycetaceae	Debaryomyces
7	Yarrowia lipolytica	Eukaryota	Fungi	Dikarya	Ascomycota	Saccharomycotina	Saccharomycetes	Saccharomycetales	Dipodascaceae	Yarrowia
2	Ogataea angusta	Eukaryota	Fungi	Dikarya	Ascomycota	Saccharomycotina	Saccharomycetes	Saccharomycetales	Pichiaceae	Ogataea
2	Ogataea parapolymorpha	Eukaryota	Fungi	Dikarya	Ascomycota	Saccharomycotina	Saccharomycetes	Saccharomycetales	Pichiaceae	Ogataea
6	Kazachstania exigua	Eukaryota	Fungi	Dikarya	Ascomycota	Saccharomycotina	Saccharomycetes	Saccharomycetales	Saccharomycetaceae	Kazachstania
2	Kluyveromyces lactis	Eukaryota	Fungi	Dikarya	Ascomycota	Saccharomycotina	Saccharomycetes	Saccharomycetales	Saccharomycetaceae	Kluyveromyces
2	Kluyveromyces marxianus	Eukaryota	Fungi	Dikarya	Ascomycota	Saccharomycotina	Saccharomycetes	Saccharomycetales	Saccharomycetaceae	Kluyveromyces
1	Lachancea thermotolerans	Eukaryota	Fungi	Dikarya	Ascomycota	Saccharomycotina	Saccharomycetes	Saccharomycetales	Saccharomycetaceae	Lachancea
2	Lachancea kluyveri	Eukaryota	Fungi	Dikarya	Ascomycota	Saccharomycotina	Saccharomycetes	Saccharomycetales	Saccharomycetaceae	Lachancea
2	Lachancea waltii	Eukaryota	Fungi	Dikarya	Ascomycota	Saccharomycotina	Saccharomycetes	Saccharomycetales	Saccharomycetaceae	Lachancea
2	Candida glabrata	Eukaryota	Fungi	Dikarya	Ascomycota	Saccharomycotina	Saccharomycetes	Saccharomycetales	Saccharomycetaceae	Nakaseomyces	Nakaseomyces/Candida clade
2	Saccharomyces bayanus	Eukaryota	Fungi	Dikarya	Ascomycota	Saccharomycotina	Saccharomycetes	Saccharomycetales	Saccharomycetaceae	Saccharomyces
3	Saccharomyces paradoxus	Eukaryota	Fungi	Dikarya	Ascomycota	Saccharomycotina	Saccharomycetes	Saccharomycetales	Saccharomycetaceae	Saccharomyces
9	Saccharomyces cerevisiae	Eukaryota	Fungi	Dikarya	Ascomycota	Saccharomycotina	Saccharomycetes	Saccharomycetales	Saccharomycetaceae	Saccharomyces
1	Pneumocystis carinii	Eukaryota	Fungi	Dikarya	Ascomycota	Taphrinomycotina	Pneumocystidomycetes	Pneumocystidaceae	Pneumocystis
4	Schizosaccharomyces pombe	Eukaryota	Fungi	Dikarya	Ascomycota	Taphrinomycotina	Schizosaccharomycetes	Schizosaccharomycetales	Schizosaccharomycetaceae	Schizosaccharomyces
3	Agaricus bisporus	Eukaryota	Fungi	Dikarya	Basidiomycota	Agaricomycotina	Agaricomycetes	Agaricomycetidae	Agaricales	Agaricaceae	Agaricus
2	Pleurotus ostreatus	Eukaryota	Fungi	Dikarya	Basidiomycota	Agaricomycotina	Agaricomycetes	Agaricomycetidae	Agaricales	Pleurotaceae	Pleurotus
43	Coprinopsis cinerea	Eukaryota	Fungi	Dikarya	Basidiomycota	Agaricomycotina	Agaricomycetes	Agaricomycetidae	Agaricales	Psathyrellaceae	Coprinopsis
54	Schizophyllum commune	Eukaryota	Fungi	Dikarya	Basidiomycota	Agaricomycotina	Agaricomycetes	Agaricomycetidae	Agaricales	Schizophyllaceae	Schizophyllum
76	Laccaria bicolor	Eukaryota	Fungi	Dikarya	Basidiomycota	Agaricomycotina	Agaricomycetes	Agaricomycetidae	Agaricales	Tricholomataceae	Laccaria
1	Tricholoma matsutake	Eukaryota	Fungi	Dikarya	Basidiomycota	Agaricomycotina	Agaricomycetes	Agaricomycetidae	Agaricales	Tricholomataceae	Tricholoma
34	Coniophora puteana	Eukaryota	Fungi	Dikarya	Basidiomycota	Agaricomycotina	Agaricomycetes	Agaricomycetidae	Boletales	Coniophorineae	Coniophoraceae	Coniophora
31	Serpula lacrymans	Eukaryota	Fungi	Dikarya	Basidiomycota	Agaricomycotina	Agaricomycetes	Agaricomycetidae	Boletales	Coniophorineae	Serpulaceae	Serpula
96	Auricularia delicata	Eukaryota	Fungi	Dikarya	Basidiomycota	Agaricomycotina	Agaricomycetes	Auriculariales	Auriculariaceae	Auricularia
15	Phanerochaete chrysosporium	Eukaryota	Fungi	Dikarya	Basidiomycota	Agaricomycotina	Agaricomycetes	Corticiales	Corticiaceae	Phanerochaete
32	Punctularia strigosozonata	Eukaryota	Fungi	Dikarya	Basidiomycota	Agaricomycotina	Agaricomycetes	Corticiales	Punctulariaceae	Punctularia
4	Ganoderma lucidum	Eukaryota	Fungi	Dikarya	Basidiomycota	Agaricomycotina	Agaricomycetes	Polyporales	Ganodermataceae	Ganoderma
19	Postia placenta	Eukaryota	Fungi	Dikarya	Basidiomycota	Agaricomycotina	Agaricomycetes	Polyporales	Postia
2	Cryptococcus gattii	Eukaryota	Fungi	Dikarya	Basidiomycota	Agaricomycotina	Tremellomycetes	Tremellales	Tremellaceae	Filobasidiella	Filobasidiella/Cryptococcus neoformans species complex
22	Cryptococcus neoformans	Eukaryota	Fungi	Dikarya	Basidiomycota	Agaricomycotina	Tremellomycetes	Tremellales	Tremellaceae	Filobasidiella	Filobasidiella/Cryptococcus neoformans species complex
33	Tremella mesenterica	Eukaryota	Fungi	Dikarya	Basidiomycota	Agaricomycotina	Tremellomycetes	Tremellales	Tremellaceae	Tremella
1	Cryptococcus sp.	Eukaryota	Fungi	Dikarya	Basidiomycota	Agaricomycotina	Tremellomycetes	Tremellomycetidae incertae sedis	Cryptococcus
12	Microbotryum violaceum	Eukaryota	Fungi	Dikarya	Basidiomycota	Pucciniomycotina	Microbotryomycetes	Microbotryales	Microbotryaceae	Microbotryum
5	Rhodotorula glutinis	Eukaryota	Fungi	Dikarya	Basidiomycota	Pucciniomycotina	Microbotryomycetes	Sporidiobolales	mitosporic Sporidiobolales	Rhodotorula
3	Melampsora laricis	Eukaryota	Fungi	Dikarya	Basidiomycota	Pucciniomycotina	Pucciniomycetes	Pucciniales	Melampsoraceae	Melampsora
500	Melampsora larici-populina	Eukaryota	Fungi	Dikarya	Basidiomycota	Pucciniomycotina	Pucciniomycetes	Pucciniales	Melampsoraceae	Melampsora
162	Puccinia striiformis	Eukaryota	Fungi	Dikarya	Basidiomycota	Pucciniomycotina	Pucciniomycetes	Pucciniales	Pucciniaceae	Puccinia
202	Puccinia graminis	Eukaryota	Fungi	Dikarya	Basidiomycota	Pucciniomycotina	Pucciniomycetes	Pucciniales	Pucciniaceae	Puccinia
46	Puccinia triticina	Eukaryota	Fungi	Dikarya	Basidiomycota	Pucciniomycotina	Pucciniomycetes	Pucciniales	Pucciniaceae	Puccinia
1	Malassezia globosa	Eukaryota	Fungi	Dikarya	Basidiomycota	Ustilaginomycotina	Malasseziomycetes	Malasseziales	Malasseziaceae	Malassezia
4	Ustilago maydis	Eukaryota	Fungi	Dikarya	Basidiomycota	Ustilaginomycotina	Ustilaginomycetes	Ustilaginales	Ustilaginaceae	Ustilago
1	Mucor circinelloides	Eukaryota	Fungi	Fungi incertae sedis	Early diverging fungal lineages	Mucoromycotina	Mucorales	Mucorineae	Mucoraceae	Mucor
29	Rhizopus oryzae	Eukaryota	Fungi	Fungi incertae sedis	Early diverging fungal lineages	Mucoromycotina	Mucorales	Mucorineae	Rhizopodaceae	Rhizopus
47	Rhizopus delemar	Eukaryota	Fungi	Fungi incertae sedis	Early diverging fungal lineages	Mucoromycotina	Mucorales	Mucorineae	Rhizopodaceae	Rhizopus
2	Phycomyces blakesleeanus	Eukaryota	Fungi	Fungi incertae sedis	Early diverging fungal lineages	Mucoromycotina	Mucorales	Phycomycetaceae	Phycomyces
1	Rhizophagus intraradices	Eukaryota	Fungi	Glomeromycota	Glomeromycetes	Glomerales	Glomeraceae	Rhizophagus
5	Rhizophagus irregularis	Eukaryota	Fungi	Glomeromycota	Glomeromycetes	Glomerales	Glomeraceae	Rhizophagus
1	Orpinomyces sp. OUS1	Eukaryota	Fungi	Neocallimastigomycota	Neocallimastigomycetes	Neocallimastigales	Neocallimastigaceae	Orpinomyces
17	Emiliania huxleyi	Eukaryota	Haptophyceae	Isochrysidales	Noelaerhabdaceae	Emiliania
15	Naegleria gruberi	Eukaryota	Heterolobosea	Schizopyrenida	Vahlkampfiidae	Naegleria
3	Capsaspora owczarzaki	Eukaryota	Ichthyosporea	Capsaspora
9	Metazoa	Eukaryota	Metazoa
265	Branchiostoma floridae	Eukaryota	Metazoa	Chordata	Cephalochordata	Branchiostomidae	Branchiostoma
44	Vertebrata	Eukaryota	Metazoa	Chordata	Craniata	Vertebrata
2	Scyliorhinus torazame	Eukaryota	Metazoa	Chordata	Craniata	Vertebrata	Chondrichthyes	Elasmobranchii	Galeomorphii	Galeoidea	Carcharhiniformes	Scyliorhinidae	Scyliorhinus
2	Mustelus manazo	Eukaryota	Metazoa	Chordata	Craniata	Vertebrata	Chondrichthyes	Elasmobranchii	Galeomorphii	Galeoidea	Carcharhiniformes	Triakidae	Mustelus
2	Heterodontus japonicus	Eukaryota	Metazoa	Chordata	Craniata	Vertebrata	Chondrichthyes	Elasmobranchii	Galeomorphii	Heterodontoidea	Heterodontiformes	Heterodontidae	Heterodontus
1	Squalus acanthias	Eukaryota	Metazoa	Chordata	Craniata	Vertebrata	Chondrichthyes	Elasmobranchii	Squalimorphii	Squaliformes	Squalidae	Squalus
13	Callorhinchus milii	Eukaryota	Metazoa	Chordata	Craniata	Vertebrata	Chondrichthyes	Holocephali	Chimaeriformes	Callorhinchidae	Callorhinchus
1	Lethenteron reissneri	Eukaryota	Metazoa	Chordata	Craniata	Vertebrata	Cyclostomata	Hyperoartia	Petromyzontiformes	Petromyzontidae	Lethenteron
253	Petromyzon marinus	Eukaryota	Metazoa	Chordata	Craniata	Vertebrata	Cyclostomata	Hyperoartia	Petromyzontiformes	Petromyzontidae	Petromyzon
3	Eptatretus burgeri	Eukaryota	Metazoa	Chordata	Craniata	Vertebrata	Cyclostomata	Hyperotreti	Myxiniformes	Myxinidae	Eptatretinae	Eptatretus
81	Euteleostomi	Eukaryota	Metazoa	Chordata	Craniata	Vertebrata	Euteleostomi
1	Teleostei	Eukaryota	Metazoa	Chordata	Craniata	Vertebrata	Euteleostomi	Actinopterygii	Neopterygii	Teleostei
3	Anguilla japonica	Eukaryota	Metazoa	Chordata	Craniata	Vertebrata	Euteleostomi	Actinopterygii	Neopterygii	Teleostei	Anguilliformes	Anguillidae	Anguilla
1	Pleuronectes platessa	Eukaryota	Metazoa	Chordata	Craniata	Vertebrata	Euteleostomi	Actinopterygii	Neopterygii	Teleostei	Neoteleostei	Acanthomorphata	Carangaria	Pleuronectiformes	Pleuronectoidei	Pleuronectidae	Pleuronectes
1	Scophthalmus maximus	Eukaryota	Metazoa	Chordata	Craniata	Vertebrata	Euteleostomi	Actinopterygii	Neopterygii	Teleostei	Neoteleostei	Acanthomorphata	Carangaria	Pleuronectiformes	Pleuronectoidei	Scophthalmidae	Scophthalmus
1	Lepomis macrochirus	Eukaryota	Metazoa	Chordata	Craniata	Vertebrata	Euteleostomi	Actinopterygii	Neopterygii	Teleostei	Neoteleostei	Acanthomorphata	Eupercaria	Centrarchiformes	Centrarchoidei	Centrarchidae	Lepomis
6	Dicentrarchus labrax	Eukaryota	Metazoa	Chordata	Craniata	Vertebrata	Euteleostomi	Actinopterygii	Neopterygii	Teleostei	Neoteleostei	Acanthomorphata	Eupercaria	Moronidae	Dicentrarchus
1	Morone	Eukaryota	Metazoa	Chordata	Craniata	Vertebrata	Euteleostomi	Actinopterygii	Neopterygii	Teleostei	Neoteleostei	Acanthomorphata	Eupercaria	Moronidae	Morone
1	Batrachocottus baicalensis	Eukaryota	Metazoa	Chordata	Craniata	Vertebrata	Euteleostomi	Actinopterygii	Neopterygii	Teleostei	Neoteleostei	Acanthomorphata	Eupercaria	Perciformes	Cottioidei	Cottales	Cottidae	Batrachocottus
192	Gasterosteus aculeatus	Eukaryota	Metazoa	Chordata	Craniata	Vertebrata	Euteleostomi	Actinopterygii	Neopterygii	Teleostei	Neoteleostei	Acanthomorphata	Eupercaria	Perciformes	Cottioidei	Gasterosteales	Gasterosteidae	Gasterosteus
1	Chionodraco hamatus	Eukaryota	Metazoa	Chordata	Craniata	Vertebrata	Euteleostomi	Actinopterygii	Neopterygii	Teleostei	Neoteleostei	Acanthomorphata	Eupercaria	Perciformes	Notothenioidei	Channichthyidae	Chionodraco
1	Perca fluviatilis	Eukaryota	Metazoa	Chordata	Craniata	Vertebrata	Euteleostomi	Actinopterygii	Neopterygii	Teleostei	Neoteleostei	Acanthomorphata	Eupercaria	Perciformes	Percoidei	Percidae	Percinae	Perca
1	Mycteroperca microlepis	Eukaryota	Metazoa	Chordata	Craniata	Vertebrata	Euteleostomi	Actinopterygii	Neopterygii	Teleostei	Neoteleostei	Acanthomorphata	Eupercaria	Perciformes	Serranoidei	Serranidae	Epinephelinae	Epinephelini	Mycteroperca
118	Takifugu rubripes	Eukaryota	Metazoa	Chordata	Craniata	Vertebrata	Euteleostomi	Actinopterygii	Neopterygii	Teleostei	Neoteleostei	Acanthomorphata	Eupercaria	Tetraodontiformes	Tetradontoidea	Tetraodontidae	Takifugu
5	Tetraodon nigroviridis	Eukaryota	Metazoa	Chordata	Craniata	Vertebrata	Euteleostomi	Actinopterygii	Neopterygii	Teleostei	Neoteleostei	Acanthomorphata	Eupercaria	Tetraodontiformes	Tetradontoidea	Tetraodontidae	Tetraodon
6	Takifugu	Eukaryota	Metazoa	Chordata	Craniata	Vertebrata	Euteleostomi	Actinopterygii	Neopterygii	Teleostei	Neoteleostei	Acanthomorphata	Eupercaria	Tetraodontiformes	Tetradontoidea	Tetraodontidae	Takifugu
1	Neogobius melanostomus	Eukaryota	Metazoa	Chordata	Craniata	Vertebrata	Euteleostomi	Actinopterygii	Neopterygii	Teleostei	Neoteleostei	Acanthomorphata	Gobiaria	Gobiiformes	Gobioidei	Gobiidae	Benthophilinae	Neogobiini	Neogobius
1	Belone belone	Eukaryota	Metazoa	Chordata	Craniata	Vertebrata	Euteleostomi	Actinopterygii	Neopterygii	Teleostei	Neoteleostei	Acanthomorphata	Ovalentaria	Atherinomorphae	Beloniformes	Belonidae	Belone
64	Oryzias latipes	Eukaryota	Metazoa	Chordata	Craniata	Vertebrata	Euteleostomi	Actinopterygii	Neopterygii	Teleostei	Neoteleostei	Acanthomorphata	Ovalentaria	Atherinomorphae	Beloniformes	Adrianichthyidae	Oryziinae	Oryzias
1	Fundulus sp. 'Laguna de Labradores'	Eukaryota	Metazoa	Chordata	Craniata	Vertebrata	Euteleostomi	Actinopterygii	Neopterygii	Teleostei	Neoteleostei	Acanthomorphata	Ovalentaria	Atherinomorphae	Cyprinodontiformes	Fundulidae	Fundulus
1	Poeciliidae	Eukaryota	Metazoa	Chordata	Craniata	Vertebrata	Euteleostomi	Actinopterygii	Neopterygii	Teleostei	Neoteleostei	Acanthomorphata	Ovalentaria	Atherinomorphae	Cyprinodontiformes	Poeciliidae
7	Xiphophorus maculatus	Eukaryota	Metazoa	Chordata	Craniata	Vertebrata	Euteleostomi	Actinopterygii	Neopterygii	Teleostei	Neoteleostei	Acanthomorphata	Ovalentaria	Atherinomorphae	Cyprinodontiformes	Poeciliidae	Poeciliinae	Xiphophorus
1	Coptodon zillii	Eukaryota	Metazoa	Chordata	Craniata	Vertebrata	Euteleostomi	Actinopterygii	Neopterygii	Teleostei	Neoteleostei	Acanthomorphata	Ovalentaria	Cichlomorphae	Cichliformes	Cichlidae	African cichlids	Pseudocrenilabrinae	Coptodonini	Coptodon
1	Lepidiolamprologus elongatus	Eukaryota	Metazoa	Chordata	Craniata	Vertebrata	Euteleostomi	Actinopterygii	Neopterygii	Teleostei	Neoteleostei	Acanthomorphata	Ovalentaria	Cichlomorphae	Cichliformes	Cichlidae	African cichlids	Pseudocrenilabrinae	Lamprologini	Lepidiolamprologus
11	Cichlidae	Eukaryota	Metazoa	Chordata	Craniata	Vertebrata	Euteleostomi	Actinopterygii	Neopterygii	Teleostei	Neoteleostei	Acanthomorphata	Ovalentaria	Cichlomorphae	Cichliformes	Cichlidae
4	Oreochromis niloticus	Eukaryota	Metazoa	Chordata	Craniata	Vertebrata	Euteleostomi	Actinopterygii	Neopterygii	Teleostei	Neoteleostei	Acanthomorphata	Ovalentaria	Cichlomorphae	Cichliformes	Cichlidae	African cichlids	Pseudocrenilabrinae	Oreochromini	Oreochromis
1	Gadus morhua	Eukaryota	Metazoa	Chordata	Craniata	Vertebrata	Euteleostomi	Actinopterygii	Neopterygii	Teleostei	Neoteleostei	Acanthomorphata	Zeiogadaria	Gadariae	Gadiformes	Gadoidei	Gadidae	Gadus
1	Pollachius virens	Eukaryota	Metazoa	Chordata	Craniata	Vertebrata	Euteleostomi	Actinopterygii	Neopterygii	Teleostei	Neoteleostei	Acanthomorphata	Zeiogadaria	Gadariae	Gadiformes	Gadoidei	Gadidae	Pollachius
1	Prochilodus lineatus	Eukaryota	Metazoa	Chordata	Craniata	Vertebrata	Euteleostomi	Actinopterygii	Neopterygii	Teleostei	Ostariophysi	Characiformes	Characoidei	Prochilodus
1	Cyprinidae	Eukaryota	Metazoa	Chordata	Craniata	Vertebrata	Euteleostomi	Actinopterygii	Neopterygii	Teleostei	Ostariophysi	Cypriniformes	Cyprinidae
1	Carassius auratus	Eukaryota	Metazoa	Chordata	Craniata	Vertebrata	Euteleostomi	Actinopterygii	Neopterygii	Teleostei	Ostariophysi	Cypriniformes	Cyprinidae	Carassius
1	Cirrhinus cirrhosus	Eukaryota	Metazoa	Chordata	Craniata	Vertebrata	Euteleostomi	Actinopterygii	Neopterygii	Teleostei	Ostariophysi	Cypriniformes	Cyprinidae	Cirrhinus
1	Ctenopharyngodon idella	Eukaryota	Metazoa	Chordata	Craniata	Vertebrata	Euteleostomi	Actinopterygii	Neopterygii	Teleostei	Ostariophysi	Cypriniformes	Cyprinidae	Ctenopharyngodon
1	Cyprinus carpio	Eukaryota	Metazoa	Chordata	Craniata	Vertebrata	Euteleostomi	Actinopterygii	Neopterygii	Teleostei	Ostariophysi	Cypriniformes	Cyprinidae	Cyprinus
1	Danio	Eukaryota	Metazoa	Chordata	Craniata	Vertebrata	Euteleostomi	Actinopterygii	Neopterygii	Teleostei	Ostariophysi	Cypriniformes	Cyprinidae	Danio
1906	Danio rerio	Eukaryota	Metazoa	Chordata	Craniata	Vertebrata	Euteleostomi	Actinopterygii	Neopterygii	Teleostei	Ostariophysi	Cypriniformes	Cyprinidae	Danio
1	Rasbora pauciperforata	Eukaryota	Metazoa	Chordata	Craniata	Vertebrata	Euteleostomi	Actinopterygii	Neopterygii	Teleostei	Ostariophysi	Cypriniformes	Cyprinidae	Rasbora
1	Tanichthys albonubes	Eukaryota	Metazoa	Chordata	Craniata	Vertebrata	Euteleostomi	Actinopterygii	Neopterygii	Teleostei	Ostariophysi	Cypriniformes	Cyprinidae	Tanichthys
2	Ictalurus punctatus	Eukaryota	Metazoa	Chordata	Craniata	Vertebrata	Euteleostomi	Actinopterygii	Neopterygii	Teleostei	Ostariophysi	Siluriformes	Ictaluridae	Ictalurus
1	Esox lucius	Eukaryota	Metazoa	Chordata	Craniata	Vertebrata	Euteleostomi	Actinopterygii	Neopterygii	Teleostei	Protacanthopterygii	Esociformes	Esocidae	Esox
2	Salmoniformes	Eukaryota	Metazoa	Chordata	Craniata	Vertebrata	Euteleostomi	Actinopterygii	Neopterygii	Teleostei	Protacanthopterygii	Salmoniformes
1	Prosopium spilonotus	Eukaryota	Metazoa	Chordata	Craniata	Vertebrata	Euteleostomi	Actinopterygii	Neopterygii	Teleostei	Protacanthopterygii	Salmoniformes	Salmonidae	Coregoninae	Prosopium
1	Oncorhynchus masou	Eukaryota	Metazoa	Chordata	Craniata	Vertebrata	Euteleostomi	Actinopterygii	Neopterygii	Teleostei	Protacanthopterygii	Salmoniformes	Salmonidae	Salmoninae	Oncorhynchus
1	Oncorhynchus mykiss	Eukaryota	Metazoa	Chordata	Craniata	Vertebrata	Euteleostomi	Actinopterygii	Neopterygii	Teleostei	Protacanthopterygii	Salmoniformes	Salmonidae	Salmoninae	Oncorhynchus
2	Oncorhynchus keta	Eukaryota	Metazoa	Chordata	Craniata	Vertebrata	Euteleostomi	Actinopterygii	Neopterygii	Teleostei	Protacanthopterygii	Salmoniformes	Salmonidae	Salmoninae	Oncorhynchus
2	Oncorhynchus nerka	Eukaryota	Metazoa	Chordata	Craniata	Vertebrata	Euteleostomi	Actinopterygii	Neopterygii	Teleostei	Protacanthopterygii	Salmoniformes	Salmonidae	Salmoninae	Oncorhynchus
6	Salmo salar	Eukaryota	Metazoa	Chordata	Craniata	Vertebrata	Euteleostomi	Actinopterygii	Neopterygii	Teleostei	Protacanthopterygii	Salmoniformes	Salmonidae	Salmoninae	Salmo
1	Salvelinus alpinus	Eukaryota	Metazoa	Chordata	Craniata	Vertebrata	Euteleostomi	Actinopterygii	Neopterygii	Teleostei	Protacanthopterygii	Salmoniformes	Salmonidae	Salmoninae	Salvelinus
1	Pelophylax ridibundus	Eukaryota	Metazoa	Chordata	Craniata	Vertebrata	Euteleostomi	Amphibia	Batrachia	Anura	Neobatrachia	Ranoidea	Ranidae	Pelophylax
1	Rana pipiens	Eukaryota	Metazoa	Chordata	Craniata	Vertebrata	Euteleostomi	Amphibia	Batrachia	Anura	Neobatrachia	Ranoidea	Ranidae	Rana
1	Rana catesbeiana	Eukaryota	Metazoa	Chordata	Craniata	Vertebrata	Euteleostomi	Amphibia	Batrachia	Anura	Neobatrachia	Ranoidea	Ranidae	Rana	Aquarana
1	Rana temporaria	Eukaryota	Metazoa	Chordata	Craniata	Vertebrata	Euteleostomi	Amphibia	Batrachia	Anura	Neobatrachia	Ranoidea	Ranidae	Rana	Rana
4	Xenopus	Eukaryota	Metazoa	Chordata	Craniata	Vertebrata	Euteleostomi	Amphibia	Batrachia	Anura	Pipoidea	Pipidae	Xenopodinae	Xenopus
532	Xenopus (Silurana) tropicalis	Eukaryota	Metazoa	Chordata	Craniata	Vertebrata	Euteleostomi	Amphibia	Batrachia	Anura	Pipoidea	Pipidae	Xenopodinae	Xenopus	Silurana
27	Xenopus laevis	Eukaryota	Metazoa	Chordata	Craniata	Vertebrata	Euteleostomi	Amphibia	Batrachia	Anura	Pipoidea	Pipidae	Xenopodinae	Xenopus	Xenopus
1	Amphiuma tridactylum	Eukaryota	Metazoa	Chordata	Craniata	Vertebrata	Euteleostomi	Amphibia	Batrachia	Caudata	Salamandroidea	Amphiumidae	Amphiuma
1	Hydromantes genei	Eukaryota	Metazoa	Chordata	Craniata	Vertebrata	Euteleostomi	Amphibia	Batrachia	Caudata	Salamandroidea	Plethodontidae	Plethodontinae	Hydromantes	Atylodes
3	Lissotriton vulgaris	Eukaryota	Metazoa	Chordata	Craniata	Vertebrata	Euteleostomi	Amphibia	Batrachia	Caudata	Salamandroidea	Salamandridae	Pleurodelinae	Lissotriton
1	Notophthalmus viridescens	Eukaryota	Metazoa	Chordata	Craniata	Vertebrata	Euteleostomi	Amphibia	Batrachia	Caudata	Salamandroidea	Salamandridae	Pleurodelinae	Notophthalmus
2	Triturus karelinii	Eukaryota	Metazoa	Chordata	Craniata	Vertebrata	Euteleostomi	Amphibia	Batrachia	Caudata	Salamandroidea	Salamandridae	Pleurodelinae	Triturus
375	Latimeria chalumnae	Eukaryota	Metazoa	Chordata	Craniata	Vertebrata	Euteleostomi	Coelacanthiformes	Coelacanthidae	Latimeria
8	Latimeria menadoensis	Eukaryota	Metazoa	Chordata	Craniata	Vertebrata	Euteleostomi	Coelacanthiformes	Coelacanthidae	Latimeria
2	Lepidosiren paradoxa	Eukaryota	Metazoa	Chordata	Craniata	Vertebrata	Euteleostomi	Dipnoi	Lepidosireniformes	Lepidosirenidae	Lepidosiren
2	Sphenodon punctatus	Eukaryota	Metazoa	Chordata	Craniata	Vertebrata	Euteleostomi	Lepidosauria	Sphenodontia	Sphenodontidae	Sphenodon
1	Squamata	Eukaryota	Metazoa	Chordata	Craniata	Vertebrata	Euteleostomi	Lepidosauria	Squamata
3	Christinus	Eukaryota	Metazoa	Chordata	Craniata	Vertebrata	Euteleostomi	Lepidosauria	Squamata	Bifurcata	Gekkota	Gekkonidae	Gekkoninae	Christinus
1	Gehyra lazelli	Eukaryota	Metazoa	Chordata	Craniata	Vertebrata	Euteleostomi	Lepidosauria	Squamata	Bifurcata	Gekkota	Gekkonidae	Gekkoninae	Gehyra
2	Gehyra variegata	Eukaryota	Metazoa	Chordata	Craniata	Vertebrata	Euteleostomi	Lepidosauria	Squamata	Bifurcata	Gekkota	Gekkonidae	Gekkoninae	Gehyra
1	Podarcis muralis	Eukaryota	Metazoa	Chordata	Craniata	Vertebrata	Euteleostomi	Lepidosauria	Squamata	Bifurcata	Unidentata	Episquamata	Laterata	Lacertibaenia	Lacertidae	Podarcis
1	Varanus indicus	Eukaryota	Metazoa	Chordata	Craniata	Vertebrata	Euteleostomi	Lepidosauria	Squamata	Bifurcata	Unidentata	Episquamata	Toxicofera	Anguimorpha	Paleoanguimorpha	Varanoidea	Varanidae	Varanus
1	Amphibolurus norrisi	Eukaryota	Metazoa	Chordata	Craniata	Vertebrata	Euteleostomi	Lepidosauria	Squamata	Bifurcata	Unidentata	Episquamata	Toxicofera	Iguania	Acrodonta	Agamidae	Amphibolurinae	Amphibolurus
373	Anolis carolinensis	Eukaryota	Metazoa	Chordata	Craniata	Vertebrata	Euteleostomi	Lepidosauria	Squamata	Bifurcata	Unidentata	Episquamata	Toxicofera	Iguania	Iguanidae	Polychrotinae	Anolis
1	Azemiops feae	Eukaryota	Metazoa	Chordata	Craniata	Vertebrata	Euteleostomi	Lepidosauria	Squamata	Bifurcata	Unidentata	Episquamata	Toxicofera	Serpentes	Colubroidea	Viperidae	Azemiopinae	Azemiops
1	Crotalus horridus	Eukaryota	Metazoa	Chordata	Craniata	Vertebrata	Euteleostomi	Lepidosauria	Squamata	Bifurcata	Unidentata	Episquamata	Toxicofera	Serpentes	Colubroidea	Viperidae	Crotalinae	Crotalus
1	Daboia palaestinae	Eukaryota	Metazoa	Chordata	Craniata	Vertebrata	Euteleostomi	Lepidosauria	Squamata	Bifurcata	Unidentata	Episquamata	Toxicofera	Serpentes	Colubroidea	Viperidae	Viperinae	Daboia
1	Echis coloratus	Eukaryota	Metazoa	Chordata	Craniata	Vertebrata	Euteleostomi	Lepidosauria	Squamata	Bifurcata	Unidentata	Episquamata	Toxicofera	Serpentes	Colubroidea	Viperidae	Viperinae	Echis
1	Hydrophis spiralis	Eukaryota	Metazoa	Chordata	Craniata	Vertebrata	Euteleostomi	Lepidosauria	Squamata	Bifurcata	Unidentata	Episquamata	Toxicofera	Serpentes	Colubroidea	Hydrophiidae	Hydrophis
1	Natrix tessellata	Eukaryota	Metazoa	Chordata	Craniata	Vertebrata	Euteleostomi	Lepidosauria	Squamata	Bifurcata	Unidentata	Episquamata	Toxicofera	Serpentes	Colubroidea	Colubridae	Natricinae	Natrix
1	Walterinnesia aegyptia	Eukaryota	Metazoa	Chordata	Craniata	Vertebrata	Euteleostomi	Lepidosauria	Squamata	Bifurcata	Unidentata	Episquamata	Toxicofera	Serpentes	Colubroidea	Elapidae	Elapinae	Walterinnesia
2	Agkistrodon contortrix	Eukaryota	Metazoa	Chordata	Craniata	Vertebrata	Euteleostomi	Lepidosauria	Squamata	Bifurcata	Unidentata	Episquamata	Toxicofera	Serpentes	Colubroidea	Viperidae	Crotalinae	Agkistrodon
2	Vipera ammodytes	Eukaryota	Metazoa	Chordata	Craniata	Vertebrata	Euteleostomi	Lepidosauria	Squamata	Bifurcata	Unidentata	Episquamata	Toxicofera	Serpentes	Colubroidea	Viperidae	Viperinae	Vipera
6	Python molurus	Eukaryota	Metazoa	Chordata	Craniata	Vertebrata	Euteleostomi	Lepidosauria	Squamata	Bifurcata	Unidentata	Episquamata	Toxicofera	Serpentes	Henophidia	Pythonidae	Python
1	Egernia stokesii	Eukaryota	Metazoa	Chordata	Craniata	Vertebrata	Euteleostomi	Lepidosauria	Squamata	Bifurcata	Unidentata	Scinciformata	Scincidae	Egerniinae	Egernia
1	Tiliqua rugosa	Eukaryota	Metazoa	Chordata	Craniata	Vertebrata	Euteleostomi	Lepidosauria	Squamata	Bifurcata	Unidentata	Scinciformata	Scincidae	Egerniinae	Tiliqua
1	Ctenotus atlas	Eukaryota	Metazoa	Chordata	Craniata	Vertebrata	Euteleostomi	Lepidosauria	Squamata	Bifurcata	Unidentata	Scinciformata	Scincidae	Sphenomorphinae	Ctenotus
1	Eremiascincus douglasi	Eukaryota	Metazoa	Chordata	Craniata	Vertebrata	Euteleostomi	Lepidosauria	Squamata	Bifurcata	Unidentata	Scinciformata	Scincidae	Sphenomorphinae	Eremiascincus
1	Eremiascincus richardsonii	Eukaryota	Metazoa	Chordata	Craniata	Vertebrata	Euteleostomi	Lepidosauria	Squamata	Bifurcata	Unidentata	Scinciformata	Scincidae	Sphenomorphinae	Eremiascincus
218	Mammalia	Eukaryota	Metazoa	Chordata	Craniata	Vertebrata	Euteleostomi	Mammalia
224	Eutheria	Eukaryota	Metazoa	Chordata	Craniata	Vertebrata	Euteleostomi	Mammalia	Eutheria
96	Procavia capensis	Eukaryota	Metazoa	Chordata	Craniata	Vertebrata	Euteleostomi	Mammalia	Eutheria	Afrotheria	Hyracoidea	Procaviidae	Procavia
4	Proboscidea	Eukaryota	Metazoa	Chordata	Craniata	Vertebrata	Euteleostomi	Mammalia	Eutheria	Afrotheria	Proboscidea
78	Loxodonta africana	Eukaryota	Metazoa	Chordata	Craniata	Vertebrata	Euteleostomi	Mammalia	Eutheria	Afrotheria	Proboscidea	Elephantidae	Loxodonta
2	Mammuthus primigenius	Eukaryota	Metazoa	Chordata	Craniata	Vertebrata	Euteleostomi	Mammalia	Eutheria	Afrotheria	Proboscidea	Elephantidae	Mammuthus
62	Echinops telfairi	Eukaryota	Metazoa	Chordata	Craniata	Vertebrata	Euteleostomi	Mammalia	Eutheria	Afrotheria	Tenrecidae	Tenrecinae	Echinops
1	Euarchontoglires	Eukaryota	Metazoa	Chordata	Craniata	Vertebrata	Euteleostomi	Mammalia	Eutheria	Euarchontoglires
9	Cynocephalus	Eukaryota	Metazoa	Chordata	Craniata	Vertebrata	Euteleostomi	Mammalia	Eutheria	Euarchontoglires	Dermoptera	Cynocephalidae	Cynocephalus
113	Oryctolagus cuniculus	Eukaryota	Metazoa	Chordata	Craniata	Vertebrata	Euteleostomi	Mammalia	Eutheria	Euarchontoglires	Glires	Lagomorpha	Leporidae	Oryctolagus
100	Ochotona princeps	Eukaryota	Metazoa	Chordata	Craniata	Vertebrata	Euteleostomi	Mammalia	Eutheria	Euarchontoglires	Glires	Lagomorpha	Ochotonidae	Ochotona
44	Rodentia	Eukaryota	Metazoa	Chordata	Craniata	Vertebrata	Euteleostomi	Mammalia	Eutheria	Euarchontoglires	Glires	Rodentia
1	Cavia cutleri	Eukaryota	Metazoa	Chordata	Craniata	Vertebrata	Euteleostomi	Mammalia	Eutheria	Euarchontoglires	Glires	Rodentia	Hystricognathi	Caviidae	Cavia
117	Cavia porcellus	Eukaryota	Metazoa	Chordata	Craniata	Vertebrata	Euteleostomi	Mammalia	Eutheria	Euarchontoglires	Glires	Rodentia	Hystricognathi	Caviidae	Cavia
5	Sciurognathi	Eukaryota	Metazoa	Chordata	Craniata	Vertebrata	Euteleostomi	Mammalia	Eutheria	Euarchontoglires	Glires	Rodentia	Sciurognathi
2	Dipodidae	Eukaryota	Metazoa	Chordata	Craniata	Vertebrata	Euteleostomi	Mammalia	Eutheria	Euarchontoglires	Glires	Rodentia	Sciurognathi	Dipodidae
1	Allactaga	Eukaryota	Metazoa	Chordata	Craniata	Vertebrata	Euteleostomi	Mammalia	Eutheria	Euarchontoglires	Glires	Rodentia	Sciurognathi	Dipodidae	Allactaginae	Allactaga
1	Thomomys bottae	Eukaryota	Metazoa	Chordata	Craniata	Vertebrata	Euteleostomi	Mammalia	Eutheria	Euarchontoglires	Glires	Rodentia	Sciurognathi	Geomyidae	Thomomys
1	Dipodomys	Eukaryota	Metazoa	Chordata	Craniata	Vertebrata	Euteleostomi	Mammalia	Eutheria	Euarchontoglires	Glires	Rodentia	Sciurognathi	Heteromyidae	Dipodomyinae	Dipodomys
34	Dipodomys ordii	Eukaryota	Metazoa	Chordata	Craniata	Vertebrata	Euteleostomi	Mammalia	Eutheria	Euarchontoglires	Glires	Rodentia	Sciurognathi	Heteromyidae	Dipodomyinae	Dipodomys
1	Chaetodipus californicus	Eukaryota	Metazoa	Chordata	Craniata	Vertebrata	Euteleostomi	Mammalia	Eutheria	Euarchontoglires	Glires	Rodentia	Sciurognathi	Heteromyidae	Perognathinae	Chaetodipus
1	Mesocricetus	Eukaryota	Metazoa	Chordata	Craniata	Vertebrata	Euteleostomi	Mammalia	Eutheria	Euarchontoglires	Glires	Rodentia	Sciurognathi	Muroidea	Cricetidae	Cricetinae	Mesocricetus
1	Microtus levis	Eukaryota	Metazoa	Chordata	Craniata	Vertebrata	Euteleostomi	Mammalia	Eutheria	Euarchontoglires	Glires	Rodentia	Sciurognathi	Muroidea	Cricetidae	Arvicolinae	Microtus
1	Phodopus sungorus	Eukaryota	Metazoa	Chordata	Craniata	Vertebrata	Euteleostomi	Mammalia	Eutheria	Euarchontoglires	Glires	Rodentia	Sciurognathi	Muroidea	Cricetidae	Cricetinae	Phodopus
17	Cricetulus griseus	Eukaryota	Metazoa	Chordata	Craniata	Vertebrata	Euteleostomi	Mammalia	Eutheria	Euarchontoglires	Glires	Rodentia	Sciurognathi	Muroidea	Cricetidae	Cricetinae	Cricetulus
2	Mesocricetus auratus	Eukaryota	Metazoa	Chordata	Craniata	Vertebrata	Euteleostomi	Mammalia	Eutheria	Euarchontoglires	Glires	Rodentia	Sciurognathi	Muroidea	Cricetidae	Cricetinae	Mesocricetus
2	Peromyscus leucopus	Eukaryota	Metazoa	Chordata	Craniata	Vertebrata	Euteleostomi	Mammalia	Eutheria	Euarchontoglires	Glires	Rodentia	Sciurognathi	Muroidea	Cricetidae	Neotominae	Peromyscus
1	Conilurus penicillatus	Eukaryota	Metazoa	Chordata	Craniata	Vertebrata	Euteleostomi	Mammalia	Eutheria	Euarchontoglires	Glires	Rodentia	Sciurognathi	Muroidea	Muridae	Murinae	Conilurus
100	Rattus	Eukaryota	Metazoa	Chordata	Craniata	Vertebrata	Euteleostomi	Mammalia	Eutheria	Euarchontoglires	Glires	Rodentia	Sciurognathi	Muroidea	Muridae	Murinae	Rattus
2	Meriones unguiculatus	Eukaryota	Metazoa	Chordata	Craniata	Vertebrata	Euteleostomi	Mammalia	Eutheria	Euarchontoglires	Glires	Rodentia	Sciurognathi	Muroidea	Muridae	Gerbillinae	Meriones
2	Mus caroli	Eukaryota	Metazoa	Chordata	Craniata	Vertebrata	Euteleostomi	Mammalia	Eutheria	Euarchontoglires	Glires	Rodentia	Sciurognathi	Muroidea	Muridae	Murinae	Mus	Mus
26	Murinae	Eukaryota	Metazoa	Chordata	Craniata	Vertebrata	Euteleostomi	Mammalia	Eutheria	Euarchontoglires	Glires	Rodentia	Sciurognathi	Muroidea	Muridae	Murinae
313	Mus musculus	Eukaryota	Metazoa	Chordata	Craniata	Vertebrata	Euteleostomi	Mammalia	Eutheria	Euarchontoglires	Glires	Rodentia	Sciurognathi	Muroidea	Muridae	Murinae	Mus	Mus
49	Mus	Eukaryota	Metazoa	Chordata	Craniata	Vertebrata	Euteleostomi	Mammalia	Eutheria	Euarchontoglires	Glires	Rodentia	Sciurognathi	Muroidea	Muridae	Murinae	Mus
91	Rattus norvegicus	Eukaryota	Metazoa	Chordata	Craniata	Vertebrata	Euteleostomi	Mammalia	Eutheria	Euarchontoglires	Glires	Rodentia	Sciurognathi	Muroidea	Muridae	Murinae	Rattus
99	Muridae	Eukaryota	Metazoa	Chordata	Craniata	Vertebrata	Euteleostomi	Mammalia	Eutheria	Euarchontoglires	Glires	Rodentia	Sciurognathi	Muroidea	Muridae
2	Pedetes capensis	Eukaryota	Metazoa	Chordata	Craniata	Vertebrata	Euteleostomi	Mammalia	Eutheria	Euarchontoglires	Glires	Rodentia	Sciurognathi	Pedetidae	Pedetes
1	Menetes berdmorei	Eukaryota	Metazoa	Chordata	Craniata	Vertebrata	Euteleostomi	Mammalia	Eutheria	Euarchontoglires	Glires	Rodentia	Sciurognathi	Sciuridae	Callosciurinae	Callosciurini	Menetes
100	Ictidomys tridecemlineatus	Eukaryota	Metazoa	Chordata	Craniata	Vertebrata	Euteleostomi	Mammalia	Eutheria	Euarchontoglires	Glires	Rodentia	Sciurognathi	Sciuridae	Xerinae	Marmotini	Ictidomys
2	Spermophilus	Eukaryota	Metazoa	Chordata	Craniata	Vertebrata	Euteleostomi	Mammalia	Eutheria	Euarchontoglires	Glires	Rodentia	Sciurognathi	Sciuridae	Xerinae	Marmotini	Spermophilus
116	Primates	Eukaryota	Metazoa	Chordata	Craniata	Vertebrata	Euteleostomi	Mammalia	Eutheria	Euarchontoglires	Primates
2	Haplorrhini	Eukaryota	Metazoa	Chordata	Craniata	Vertebrata	Euteleostomi	Mammalia	Eutheria	Euarchontoglires	Primates	Haplorrhini
4	Catarrhini	Eukaryota	Metazoa	Chordata	Craniata	Vertebrata	Euteleostomi	Mammalia	Eutheria	Euarchontoglires	Primates	Haplorrhini	Catarrhini
28	Cercopithecidae	Eukaryota	Metazoa	Chordata	Craniata	Vertebrata	Euteleostomi	Mammalia	Eutheria	Euarchontoglires	Primates	Haplorrhini	Catarrhini	Cercopithecidae
1	Cercopithecinae	Eukaryota	Metazoa	Chordata	Craniata	Vertebrata	Euteleostomi	Mammalia	Eutheria	Euarchontoglires	Primates	Haplorrhini	Catarrhini	Cercopithecidae	Cercopithecinae
1	Macaca mulatta	Eukaryota	Metazoa	Chordata	Craniata	Vertebrata	Euteleostomi	Mammalia	Eutheria	Euarchontoglires	Primates	Haplorrhini	Catarrhini	Cercopithecidae	Cercopithecinae	Macaca
1	Papio hamadryas	Eukaryota	Metazoa	Chordata	Craniata	Vertebrata	Euteleostomi	Mammalia	Eutheria	Euarchontoglires	Primates	Haplorrhini	Catarrhini	Cercopithecidae	Cercopithecinae	Papio
3	Macaca	Eukaryota	Metazoa	Chordata	Craniata	Vertebrata	Euteleostomi	Mammalia	Eutheria	Euarchontoglires	Primates	Haplorrhini	Catarrhini	Cercopithecidae	Cercopithecinae	Macaca
4	Hominidae	Eukaryota	Metazoa	Chordata	Craniata	Vertebrata	Euteleostomi	Mammalia	Eutheria	Euarchontoglires	Primates	Haplorrhini	Catarrhini	Hominidae
584	Homo sapiens	Eukaryota	Metazoa	Chordata	Craniata	Vertebrata	Euteleostomi	Mammalia	Eutheria	Euarchontoglires	Primates	Haplorrhini	Catarrhini	Hominidae	Homo
16	Pan troglodytes	Eukaryota	Metazoa	Chordata	Craniata	Vertebrata	Euteleostomi	Mammalia	Eutheria	Euarchontoglires	Primates	Haplorrhini	Catarrhini	Hominidae	Pan
1	Nomascus leucogenys	Eukaryota	Metazoa	Chordata	Craniata	Vertebrata	Euteleostomi	Mammalia	Eutheria	Euarchontoglires	Primates	Haplorrhini	Catarrhini	Hylobatidae	Nomascus
32	Callithrix jacchus	Eukaryota	Metazoa	Chordata	Craniata	Vertebrata	Euteleostomi	Mammalia	Eutheria	Euarchontoglires	Primates	Haplorrhini	Platyrrhini	Cebidae	Callitrichinae	Callithrix
76	Tarsius syrichta	Eukaryota	Metazoa	Chordata	Craniata	Vertebrata	Euteleostomi	Mammalia	Eutheria	Euarchontoglires	Primates	Haplorrhini	Tarsiiformes	Tarsiidae	Tarsius
1	Strepsirrhini	Eukaryota	Metazoa	Chordata	Craniata	Vertebrata	Euteleostomi	Mammalia	Eutheria	Euarchontoglires	Primates	Strepsirrhini
79	Microcebus murinus	Eukaryota	Metazoa	Chordata	Craniata	Vertebrata	Euteleostomi	Mammalia	Eutheria	Euarchontoglires	Primates	Strepsirrhini	Lemuriformes	Cheirogaleidae	Microcebus
67	Otolemur garnettii	Eukaryota	Metazoa	Chordata	Craniata	Vertebrata	Euteleostomi	Mammalia	Eutheria	Euarchontoglires	Primates	Strepsirrhini	Lorisiformes	Galagidae	Otolemur
114	Tupaia belangeri	Eukaryota	Metazoa	Chordata	Craniata	Vertebrata	Euteleostomi	Mammalia	Eutheria	Euarchontoglires	Scandentia	Tupaiidae	Tupaia
2	Tupaia glis	Eukaryota	Metazoa	Chordata	Craniata	Vertebrata	Euteleostomi	Mammalia	Eutheria	Euarchontoglires	Scandentia	Tupaiidae	Tupaia
1	Laurasiatheria	Eukaryota	Metazoa	Chordata	Craniata	Vertebrata	Euteleostomi	Mammalia	Eutheria	Laurasiatheria
43	Carnivora	Eukaryota	Metazoa	Chordata	Craniata	Vertebrata	Euteleostomi	Mammalia	Eutheria	Laurasiatheria	Carnivora
7	Canidae	Eukaryota	Metazoa	Chordata	Craniata	Vertebrata	Euteleostomi	Mammalia	Eutheria	Laurasiatheria	Carnivora	Caniformia	Canidae
26	Canis lupus familiaris	Eukaryota	Metazoa	Chordata	Craniata	Vertebrata	Euteleostomi	Mammalia	Eutheria	Laurasiatheria	Carnivora	Caniformia	Canidae	Canis
8	Canis	Eukaryota	Metazoa	Chordata	Craniata	Vertebrata	Euteleostomi	Mammalia	Eutheria	Laurasiatheria	Carnivora	Caniformia	Canidae	Canis
1	Neovison vison	Eukaryota	Metazoa	Chordata	Craniata	Vertebrata	Euteleostomi	Mammalia	Eutheria	Laurasiatheria	Carnivora	Caniformia	Mustelidae	Mustelinae	Neovison
1	Phoca vitulina	Eukaryota	Metazoa	Chordata	Craniata	Vertebrata	Euteleostomi	Mammalia	Eutheria	Laurasiatheria	Carnivora	Caniformia	Phocidae	Phoca
26	Ailuropoda melanoleuca	Eukaryota	Metazoa	Chordata	Craniata	Vertebrata	Euteleostomi	Mammalia	Eutheria	Laurasiatheria	Carnivora	Caniformia	Ursidae	Ailuropoda
1	Felidae	Eukaryota	Metazoa	Chordata	Craniata	Vertebrata	Euteleostomi	Mammalia	Eutheria	Laurasiatheria	Carnivora	Feliformia	Felidae
1	Felis silvestris	Eukaryota	Metazoa	Chordata	Craniata	Vertebrata	Euteleostomi	Mammalia	Eutheria	Laurasiatheria	Carnivora	Feliformia	Felidae	Felinae	Felis
48	Felis catus	Eukaryota	Metazoa	Chordata	Craniata	Vertebrata	Euteleostomi	Mammalia	Eutheria	Laurasiatheria	Carnivora	Feliformia	Felidae	Felinae	Felis
5	Felis	Eukaryota	Metazoa	Chordata	Craniata	Vertebrata	Euteleostomi	Mammalia	Eutheria	Laurasiatheria	Carnivora	Feliformia	Felidae	Felinae	Felis
2	Cetartiodactyla	Eukaryota	Metazoa	Chordata	Craniata	Vertebrata	Euteleostomi	Mammalia	Eutheria	Laurasiatheria	Cetartiodactyla
1	Balaenoptera musculus	Eukaryota	Metazoa	Chordata	Craniata	Vertebrata	Euteleostomi	Mammalia	Eutheria	Laurasiatheria	Cetartiodactyla	Cetacea	Mysticeti	Balaenopteridae	Balaenoptera
1	Orcinus orca	Eukaryota	Metazoa	Chordata	Craniata	Vertebrata	Euteleostomi	Mammalia	Eutheria	Laurasiatheria	Cetartiodactyla	Cetacea	Odontoceti	Delphinidae	Orcinus
34	Tursiops truncatus	Eukaryota	Metazoa	Chordata	Craniata	Vertebrata	Euteleostomi	Mammalia	Eutheria	Laurasiatheria	Cetartiodactyla	Cetacea	Odontoceti	Delphinidae	Tursiops
2	Physeter catodon	Eukaryota	Metazoa	Chordata	Craniata	Vertebrata	Euteleostomi	Mammalia	Eutheria	Laurasiatheria	Cetartiodactyla	Cetacea	Odontoceti	Physeteridae	Physeter
1	Hippopotamidae	Eukaryota	Metazoa	Chordata	Craniata	Vertebrata	Euteleostomi	Mammalia	Eutheria	Laurasiatheria	Cetartiodactyla	Hippopotamidae
7	Ruminantia	Eukaryota	Metazoa	Chordata	Craniata	Vertebrata	Euteleostomi	Mammalia	Eutheria	Laurasiatheria	Cetartiodactyla	Ruminantia
1	Bovidae	Eukaryota	Metazoa	Chordata	Craniata	Vertebrata	Euteleostomi	Mammalia	Eutheria	Laurasiatheria	Cetartiodactyla	Ruminantia	Pecora	Bovidae
1	Bubalus bubalis	Eukaryota	Metazoa	Chordata	Craniata	Vertebrata	Euteleostomi	Mammalia	Eutheria	Laurasiatheria	Cetartiodactyla	Ruminantia	Pecora	Bovidae	Bovinae	Bubalus
116	Bos taurus	Eukaryota	Metazoa	Chordata	Craniata	Vertebrata	Euteleostomi	Mammalia	Eutheria	Laurasiatheria	Cetartiodactyla	Ruminantia	Pecora	Bovidae	Bovinae	Bos
1	Ovis aries	Eukaryota	Metazoa	Chordata	Craniata	Vertebrata	Euteleostomi	Mammalia	Eutheria	Laurasiatheria	Cetartiodactyla	Ruminantia	Pecora	Bovidae	Caprinae	Ovis
2	Ovis sp.	Eukaryota	Metazoa	Chordata	Craniata	Vertebrata	Euteleostomi	Mammalia	Eutheria	Laurasiatheria	Cetartiodactyla	Ruminantia	Pecora	Bovidae	Caprinae	Ovis	unclassified Ovis
3	Capra hircus	Eukaryota	Metazoa	Chordata	Craniata	Vertebrata	Euteleostomi	Mammalia	Eutheria	Laurasiatheria	Cetartiodactyla	Ruminantia	Pecora	Bovidae	Caprinae	Capra
2	Muntiacus muntjak vaginalis	Eukaryota	Metazoa	Chordata	Craniata	Vertebrata	Euteleostomi	Mammalia	Eutheria	Laurasiatheria	Cetartiodactyla	Ruminantia	Pecora	Cervidae	Muntiacinae	Muntiacus
1	Rangifer tarandus	Eukaryota	Metazoa	Chordata	Craniata	Vertebrata	Euteleostomi	Mammalia	Eutheria	Laurasiatheria	Cetartiodactyla	Ruminantia	Pecora	Cervidae	Odocoileinae	Rangifer
1	Rangifer tarandus caribou	Eukaryota	Metazoa	Chordata	Craniata	Vertebrata	Euteleostomi	Mammalia	Eutheria	Laurasiatheria	Cetartiodactyla	Ruminantia	Pecora	Cervidae	Odocoileinae	Rangifer
7	Suina	Eukaryota	Metazoa	Chordata	Craniata	Vertebrata	Euteleostomi	Mammalia	Eutheria	Laurasiatheria	Cetartiodactyla	Suina
114	Sus scrofa	Eukaryota	Metazoa	Chordata	Craniata	Vertebrata	Euteleostomi	Mammalia	Eutheria	Laurasiatheria	Cetartiodactyla	Suina	Suidae	Sus
1	Vicugna vicugna	Eukaryota	Metazoa	Chordata	Craniata	Vertebrata	Euteleostomi	Mammalia	Eutheria	Laurasiatheria	Cetartiodactyla	Tylopoda	Camelidae	Vicugna
61	Vicugna pacos	Eukaryota	Metazoa	Chordata	Craniata	Vertebrata	Euteleostomi	Mammalia	Eutheria	Laurasiatheria	Cetartiodactyla	Tylopoda	Camelidae	Vicugna
2	Megachiroptera	Eukaryota	Metazoa	Chordata	Craniata	Vertebrata	Euteleostomi	Mammalia	Eutheria	Laurasiatheria	Chiroptera	Megachiroptera
65	Pteropus vampyrus	Eukaryota	Metazoa	Chordata	Craniata	Vertebrata	Euteleostomi	Mammalia	Eutheria	Laurasiatheria	Chiroptera	Megachiroptera	Pteropodidae	Pteropodinae	Pteropus
2	Rousettus aegyptiacus	Eukaryota	Metazoa	Chordata	Craniata	Vertebrata	Euteleostomi	Mammalia	Eutheria	Laurasiatheria	Chiroptera	Megachiroptera	Pteropodidae	Pteropodinae	Rousettus
1	Rhinolophus ferrumequinum	Eukaryota	Metazoa	Chordata	Craniata	Vertebrata	Euteleostomi	Mammalia	Eutheria	Laurasiatheria	Chiroptera	Microchiroptera	Rhinolophidae	Rhinolophinae	Rhinolophus
15	Eptesicus fuscus	Eukaryota	Metazoa	Chordata	Craniata	Vertebrata	Euteleostomi	Mammalia	Eutheria	Laurasiatheria	Chiroptera	Microchiroptera	Vespertilionidae	Eptesicus
3	Lasiurus borealis	Eukaryota	Metazoa	Chordata	Craniata	Vertebrata	Euteleostomi	Mammalia	Eutheria	Laurasiatheria	Chiroptera	Microchiroptera	Vespertilionidae	Lasiurus
1	Myotis daubentonii	Eukaryota	Metazoa	Chordata	Craniata	Vertebrata	Euteleostomi	Mammalia	Eutheria	Laurasiatheria	Chiroptera	Microchiroptera	Vespertilionidae	Myotis
173	Myotis lucifugus	Eukaryota	Metazoa	Chordata	Craniata	Vertebrata	Euteleostomi	Mammalia	Eutheria	Laurasiatheria	Chiroptera	Microchiroptera	Vespertilionidae	Myotis
7	Nycticeius humeralis	Eukaryota	Metazoa	Chordata	Craniata	Vertebrata	Euteleostomi	Mammalia	Eutheria	Laurasiatheria	Chiroptera	Microchiroptera	Vespertilionidae	Nycticeius
3	Pipistrellus subflavus	Eukaryota	Metazoa	Chordata	Craniata	Vertebrata	Euteleostomi	Mammalia	Eutheria	Laurasiatheria	Chiroptera	Microchiroptera	Vespertilionidae	Pipistrellus
1	Atelerix albiventris	Eukaryota	Metazoa	Chordata	Craniata	Vertebrata	Euteleostomi	Mammalia	Eutheria	Laurasiatheria	Insectivora	Erinaceidae	Erinaceinae	Atelerix
1	Erinaceus	Eukaryota	Metazoa	Chordata	Craniata	Vertebrata	Euteleostomi	Mammalia	Eutheria	Laurasiatheria	Insectivora	Erinaceidae	Erinaceinae	Erinaceus
117	Erinaceus europaeus	Eukaryota	Metazoa	Chordata	Craniata	Vertebrata	Euteleostomi	Mammalia	Eutheria	Laurasiatheria	Insectivora	Erinaceidae	Erinaceinae	Erinaceus
2	Mesechinus dauuricus	Eukaryota	Metazoa	Chordata	Craniata	Vertebrata	Euteleostomi	Mammalia	Eutheria	Laurasiatheria	Insectivora	Erinaceidae	Erinaceinae	Mesechinus
1	Suncus murinus	Eukaryota	Metazoa	Chordata	Craniata	Vertebrata	Euteleostomi	Mammalia	Eutheria	Laurasiatheria	Insectivora	Soricidae	Crocidurinae	Suncus
1	Sorex	Eukaryota	Metazoa	Chordata	Craniata	Vertebrata	Euteleostomi	Mammalia	Eutheria	Laurasiatheria	Insectivora	Soricidae	Soricinae	Sorex
72	Sorex araneus	Eukaryota	Metazoa	Chordata	Craniata	Vertebrata	Euteleostomi	Mammalia	Eutheria	Laurasiatheria	Insectivora	Soricidae	Soricinae	Sorex
1	Talpidae	Eukaryota	Metazoa	Chordata	Craniata	Vertebrata	Euteleostomi	Mammalia	Eutheria	Laurasiatheria	Insectivora	Talpidae
1	Mogera robusta	Eukaryota	Metazoa	Chordata	Craniata	Vertebrata	Euteleostomi	Mammalia	Eutheria	Laurasiatheria	Insectivora	Talpidae	Mogera
1	Urotrichus talpoides	Eukaryota	Metazoa	Chordata	Craniata	Vertebrata	Euteleostomi	Mammalia	Eutheria	Laurasiatheria	Insectivora	Talpidae	Urotrichus
1	Equus	Eukaryota	Metazoa	Chordata	Craniata	Vertebrata	Euteleostomi	Mammalia	Eutheria	Laurasiatheria	Perissodactyla	Equidae	Equus
150	Equus caballus	Eukaryota	Metazoa	Chordata	Craniata	Vertebrata	Euteleostomi	Mammalia	Eutheria	Laurasiatheria	Perissodactyla	Equidae	Equus
66	Dasypus novemcinctus	Eukaryota	Metazoa	Chordata	Craniata	Vertebrata	Euteleostomi	Mammalia	Eutheria	Xenarthra	Cingulata	Dasypodidae	Dasypus
8	Dasypus	Eukaryota	Metazoa	Chordata	Craniata	Vertebrata	Euteleostomi	Mammalia	Eutheria	Xenarthra	Cingulata	Dasypodidae	Dasypus
101	Choloepus hoffmanni	Eukaryota	Metazoa	Chordata	Craniata	Vertebrata	Euteleostomi	Mammalia	Eutheria	Xenarthra	Pilosa	Folivora	Megalonychidae	Choloepus
1	Myrmecophagidae	Eukaryota	Metazoa	Chordata	Craniata	Vertebrata	Euteleostomi	Mammalia	Eutheria	Xenarthra	Pilosa	Vermilingua	Myrmecophagidae
14	Metatheria	Eukaryota	Metazoa	Chordata	Craniata	Vertebrata	Euteleostomi	Mammalia	Metatheria
1	Antechinus flavipes	Eukaryota	Metazoa	Chordata	Craniata	Vertebrata	Euteleostomi	Mammalia	Metatheria	Dasyuromorphia	Dasyuridae	Antechinus
4	Sarcophilus harrisii	Eukaryota	Metazoa	Chordata	Craniata	Vertebrata	Euteleostomi	Mammalia	Metatheria	Dasyuromorphia	Dasyuridae	Sarcophilus
35	Didelphidae	Eukaryota	Metazoa	Chordata	Craniata	Vertebrata	Euteleostomi	Mammalia	Metatheria	Didelphimorphia	Didelphidae
1	Didelphis virginiana	Eukaryota	Metazoa	Chordata	Craniata	Vertebrata	Euteleostomi	Mammalia	Metatheria	Didelphimorphia	Didelphidae	Didelphis
434	Monodelphis domestica	Eukaryota	Metazoa	Chordata	Craniata	Vertebrata	Euteleostomi	Mammalia	Metatheria	Didelphimorphia	Didelphidae	Monodelphis
5	Monodelphis	Eukaryota	Metazoa	Chordata	Craniata	Vertebrata	Euteleostomi	Mammalia	Metatheria	Didelphimorphia	Didelphidae	Monodelphis
1	Burramys parvus	Eukaryota	Metazoa	Chordata	Craniata	Vertebrata	Euteleostomi	Mammalia	Metatheria	Diprotodontia	Burramyidae	Burramys
1	Macropus antilopinus	Eukaryota	Metazoa	Chordata	Craniata	Vertebrata	Euteleostomi	Mammalia	Metatheria	Diprotodontia	Macropodidae	Macropus
1	Macropus rufus	Eukaryota	Metazoa	Chordata	Craniata	Vertebrata	Euteleostomi	Mammalia	Metatheria	Diprotodontia	Macropodidae	Macropus
62	Macropus eugenii	Eukaryota	Metazoa	Chordata	Craniata	Vertebrata	Euteleostomi	Mammalia	Metatheria	Diprotodontia	Macropodidae	Macropus
1	Petaurus breviceps	Eukaryota	Metazoa	Chordata	Craniata	Vertebrata	Euteleostomi	Mammalia	Metatheria	Diprotodontia	Petauridae	Petaurus
2	Phascolarctos cinereus	Eukaryota	Metazoa	Chordata	Craniata	Vertebrata	Euteleostomi	Mammalia	Metatheria	Diprotodontia	Phascolarctidae	Phascolarctos
1	Isoodon obesulus	Eukaryota	Metazoa	Chordata	Craniata	Vertebrata	Euteleostomi	Mammalia	Metatheria	Peramelemorphia	Peramelidae	Isoodon
1	Perameles gunnii	Eukaryota	Metazoa	Chordata	Craniata	Vertebrata	Euteleostomi	Mammalia	Metatheria	Peramelemorphia	Peramelidae	Perameles
3	Monotremata	Eukaryota	Metazoa	Chordata	Craniata	Vertebrata	Euteleostomi	Mammalia	Monotremata
75	Ornithorhynchus	Eukaryota	Metazoa	Chordata	Craniata	Vertebrata	Euteleostomi	Mammalia	Monotremata	Ornithorhynchidae	Ornithorhynchus
8	Ornithorhynchus anatinus	Eukaryota	Metazoa	Chordata	Craniata	Vertebrata	Euteleostomi	Mammalia	Monotremata	Ornithorhynchidae	Ornithorhynchus
1	Tachyglossus aculeatus	Eukaryota	Metazoa	Chordata	Craniata	Vertebrata	Euteleostomi	Mammalia	Monotremata	Tachyglossidae	Tachyglossus
20	Alligator sinensis	Eukaryota	Metazoa	Chordata	Craniata	Vertebrata	Euteleostomi	Testudines + Archosauria group	Archosauria	Crocodylia	Alligatoridae	Alligatorinae	Alligator
508	Alligator mississippiensis	Eukaryota	Metazoa	Chordata	Craniata	Vertebrata	Euteleostomi	Testudines + Archosauria group	Archosauria	Crocodylia	Alligatoridae	Alligatorinae	Alligator
117	Crocodylidae	Eukaryota	Metazoa	Chordata	Craniata	Vertebrata	Euteleostomi	Testudines + Archosauria group	Archosauria	Crocodylia	Longirostres	Crocodylidae
394	Crocodylus porosus	Eukaryota	Metazoa	Chordata	Craniata	Vertebrata	Euteleostomi	Testudines + Archosauria group	Archosauria	Crocodylia	Longirostres	Crocodylidae	Crocodylus
290	Gavialis gangeticus	Eukaryota	Metazoa	Chordata	Craniata	Vertebrata	Euteleostomi	Testudines + Archosauria group	Archosauria	Crocodylia	Longirostres	Gavialidae	Gavialinae	Gavialis
8	Aves	Eukaryota	Metazoa	Chordata	Craniata	Vertebrata	Euteleostomi	Testudines + Archosauria group	Archosauria	Dinosauria	Saurischia	Theropoda	Coelurosauria	Aves
1	Falco columbarius	Eukaryota	Metazoa	Chordata	Craniata	Vertebrata	Euteleostomi	Testudines + Archosauria group	Archosauria	Dinosauria	Saurischia	Theropoda	Coelurosauria	Aves	Neognathae	Falconiformes	Falconidae	Falco
1	Falco peregrinus	Eukaryota	Metazoa	Chordata	Craniata	Vertebrata	Euteleostomi	Testudines + Archosauria group	Archosauria	Dinosauria	Saurischia	Theropoda	Coelurosauria	Aves	Neognathae	Falconiformes	Falconidae	Falco
1	Grus americana	Eukaryota	Metazoa	Chordata	Craniata	Vertebrata	Euteleostomi	Testudines + Archosauria group	Archosauria	Dinosauria	Saurischia	Theropoda	Coelurosauria	Aves	Neognathae	Gruiformes	Gruidae	Grus
1	Mergus serrator	Eukaryota	Metazoa	Chordata	Craniata	Vertebrata	Euteleostomi	Testudines + Archosauria group	Archosauria	Dinosauria	Saurischia	Theropoda	Coelurosauria	Aves	Neognathae	Galloanserae	Anseriformes	Anatidae	Mergus
1	Neognathae	Eukaryota	Metazoa	Chordata	Craniata	Vertebrata	Euteleostomi	Testudines + Archosauria group	Archosauria	Dinosauria	Saurischia	Theropoda	Coelurosauria	Aves	Neognathae
1	Phylloscopus trochilus	Eukaryota	Metazoa	Chordata	Craniata	Vertebrata	Euteleostomi	Testudines + Archosauria group	Archosauria	Dinosauria	Saurischia	Theropoda	Coelurosauria	Aves	Neognathae	Passeriformes	Sylviidae	Acrocephalinae	Phylloscopus
198	Estrildidae	Eukaryota	Metazoa	Chordata	Craniata	Vertebrata	Euteleostomi	Testudines + Archosauria group	Archosauria	Dinosauria	Saurischia	Theropoda	Coelurosauria	Aves	Neognathae	Passeriformes	Passeroidea	Estrildidae
2	Coragyps atratus	Eukaryota	Metazoa	Chordata	Craniata	Vertebrata	Euteleostomi	Testudines + Archosauria group	Archosauria	Dinosauria	Saurischia	Theropoda	Coelurosauria	Aves	Neognathae	Ciconiiformes	Cathartidae	Coragyps
2	Ocyphaps lophotes	Eukaryota	Metazoa	Chordata	Craniata	Vertebrata	Euteleostomi	Testudines + Archosauria group	Archosauria	Dinosauria	Saurischia	Theropoda	Coelurosauria	Aves	Neognathae	Columbiformes	Columbidae	Ocyphaps
2	Strigidae	Eukaryota	Metazoa	Chordata	Craniata	Vertebrata	Euteleostomi	Testudines + Archosauria group	Archosauria	Dinosauria	Saurischia	Theropoda	Coelurosauria	Aves	Neognathae	Strigiformes	Strigidae
2	Taeniopygia guttata	Eukaryota	Metazoa	Chordata	Craniata	Vertebrata	Euteleostomi	Testudines + Archosauria group	Archosauria	Dinosauria	Saurischia	Theropoda	Coelurosauria	Aves	Neognathae	Passeriformes	Passeroidea	Estrildidae	Estrildinae	Taeniopygia
20	Passeroidea	Eukaryota	Metazoa	Chordata	Craniata	Vertebrata	Euteleostomi	Testudines + Archosauria group	Archosauria	Dinosauria	Saurischia	Theropoda	Coelurosauria	Aves	Neognathae	Passeriformes	Passeroidea
22	Passeriformes	Eukaryota	Metazoa	Chordata	Craniata	Vertebrata	Euteleostomi	Testudines + Archosauria group	Archosauria	Dinosauria	Saurischia	Theropoda	Coelurosauria	Aves	Neognathae	Passeriformes
3	Meleagris gallopavo	Eukaryota	Metazoa	Chordata	Craniata	Vertebrata	Euteleostomi	Testudines + Archosauria group	Archosauria	Dinosauria	Saurischia	Theropoda	Coelurosauria	Aves	Neognathae	Galloanserae	Galliformes	Phasianidae	Meleagridinae	Meleagris
32	Gallus gallus	Eukaryota	Metazoa	Chordata	Craniata	Vertebrata	Euteleostomi	Testudines + Archosauria group	Archosauria	Dinosauria	Saurischia	Theropoda	Coelurosauria	Aves	Neognathae	Galloanserae	Galliformes	Phasianidae	Phasianinae	Gallus
62	Taeniopygia	Eukaryota	Metazoa	Chordata	Craniata	Vertebrata	Euteleostomi	Testudines + Archosauria group	Archosauria	Dinosauria	Saurischia	Theropoda	Coelurosauria	Aves	Neognathae	Passeriformes	Passeroidea	Estrildidae	Estrildinae	Taeniopygia
67	Gallus	Eukaryota	Metazoa	Chordata	Craniata	Vertebrata	Euteleostomi	Testudines + Archosauria group	Archosauria	Dinosauria	Saurischia	Theropoda	Coelurosauria	Aves	Neognathae	Galloanserae	Galliformes	Phasianidae	Phasianinae	Gallus
1	Testudinoidea	Eukaryota	Metazoa	Chordata	Craniata	Vertebrata	Euteleostomi	Testudines + Archosauria group	Testudines	Cryptodira	Testudinoidea
1	Macrochelys temminckii	Eukaryota	Metazoa	Chordata	Craniata	Vertebrata	Euteleostomi	Testudines + Archosauria group	Testudines	Cryptodira	Testudinoidea	Chelydridae	Macrochelys
364	Chrysemys picta bellii	Eukaryota	Metazoa	Chordata	Craniata	Vertebrata	Euteleostomi	Testudines + Archosauria group	Testudines	Cryptodira	Testudinoidea	Emydidae	Chrysemys
1	Acanthochelys spixii	Eukaryota	Metazoa	Chordata	Craniata	Vertebrata	Euteleostomi	Testudines + Archosauria group	Testudines	Pleurodira	Chelidae	Acanthochelys
87	Oikopleura dioica	Eukaryota	Metazoa	Chordata	Tunicata	Appendicularia	Oikopleuridae	Oikopleura
189	Ciona savignyi	Eukaryota	Metazoa	Chordata	Tunicata	Ascidiacea	Enterogona	Phlebobranchia	Cionidae	Ciona
46	Ciona intestinalis	Eukaryota	Metazoa	Chordata	Tunicata	Ascidiacea	Enterogona	Phlebobranchia	Cionidae	Ciona
2	Cnidaria	Eukaryota	Metazoa	Cnidaria
1	Nematostella	Eukaryota	Metazoa	Cnidaria	Anthozoa	Hexacorallia	Actiniaria	Edwardsiidae	Nematostella
751	Nematostella vectensis	Eukaryota	Metazoa	Cnidaria	Anthozoa	Hexacorallia	Actiniaria	Edwardsiidae	Nematostella
1	Acropora formosa	Eukaryota	Metazoa	Cnidaria	Anthozoa	Hexacorallia	Scleractinia	Astrocoeniina	Acroporidae	Acropora
145	Acropora digitifera	Eukaryota	Metazoa	Cnidaria	Anthozoa	Hexacorallia	Scleractinia	Astrocoeniina	Acroporidae	Acropora
3	Acropora palmata	Eukaryota	Metazoa	Cnidaria	Anthozoa	Hexacorallia	Scleractinia	Astrocoeniina	Acroporidae	Acropora
2	Hydractinia symbiolongicarpus	Eukaryota	Metazoa	Cnidaria	Hydrozoa	Hydroida	Anthomedusae	Hydractiniidae	Hydractinia
569	Hydra vulgaris	Eukaryota	Metazoa	Cnidaria	Hydrozoa	Hydroida	Anthomedusae	Hydridae	Hydra
8	Tetranychus urticae	Eukaryota	Metazoa	Ecdysozoa	Arthropoda	Chelicerata	Arachnida	Acari	Acariformes	Trombidiformes	Prostigmata	Eleutherengona	Raphignathae	Tetranychoidea	Tetranychidae	Tetranychus
1	Ixodida	Eukaryota	Metazoa	Ecdysozoa	Arthropoda	Chelicerata	Arachnida	Acari	Parasitiformes	Ixodida
1	Amblyomma limbatum	Eukaryota	Metazoa	Ecdysozoa	Arthropoda	Chelicerata	Arachnida	Acari	Parasitiformes	Ixodida	Ixodoidea	Ixodidae	Amblyomminae	Amblyomma
1	Bothriocroton hydrosauri	Eukaryota	Metazoa	Ecdysozoa	Arthropoda	Chelicerata	Arachnida	Acari	Parasitiformes	Ixodida	Ixodoidea	Ixodidae	Bothriocrotoninae	Bothriocroton
56	Ixodes scapularis	Eukaryota	Metazoa	Ecdysozoa	Arthropoda	Chelicerata	Arachnida	Acari	Parasitiformes	Ixodida	Ixodoidea	Ixodidae	Ixodinae	Ixodes
5	Metaseiulus occidentalis	Eukaryota	Metazoa	Ecdysozoa	Arthropoda	Chelicerata	Arachnida	Acari	Parasitiformes	Mesostigmata	Dermanyssina	Phytoseioidea	Phytoseiidae	Typhlodrominae	Metaseiulus
1	Hasarius adansoni	Eukaryota	Metazoa	Ecdysozoa	Arthropoda	Chelicerata	Arachnida	Araneae	Araneomorphae	Entelegynae	Dionycha	Salticidae	Hasariinae	Hasarius
2	Aphonopelma sp. WDB-1998	Eukaryota	Metazoa	Ecdysozoa	Arthropoda	Chelicerata	Arachnida	Araneae	Mygalomorphae	Theraphosidae	Aphonopelma
1	Limulus polyphemus	Eukaryota	Metazoa	Ecdysozoa	Arthropoda	Chelicerata	Merostomata	Xiphosura	Limulidae	Limulus
1	Daphnia pulicaria	Eukaryota	Metazoa	Ecdysozoa	Arthropoda	Crustacea	Branchiopoda	Diplostraca	Cladocera	Anomopoda	Daphniidae	Daphnia
234	Daphnia pulex	Eukaryota	Metazoa	Ecdysozoa	Arthropoda	Crustacea	Branchiopoda	Diplostraca	Cladocera	Anomopoda	Daphniidae	Daphnia
1	Lepidurus apus lubbocki	Eukaryota	Metazoa	Ecdysozoa	Arthropoda	Crustacea	Branchiopoda	Notostraca	Triopsidae	Lepidurus
1	Lepidurus arcticus	Eukaryota	Metazoa	Ecdysozoa	Arthropoda	Crustacea	Branchiopoda	Notostraca	Triopsidae	Lepidurus
3	Lepidurus couesii	Eukaryota	Metazoa	Ecdysozoa	Arthropoda	Crustacea	Branchiopoda	Notostraca	Triopsidae	Lepidurus
1	Triops longicaudatus	Eukaryota	Metazoa	Ecdysozoa	Arthropoda	Crustacea	Branchiopoda	Notostraca	Triopsidae	Triops
2	Triops cancriformis	Eukaryota	Metazoa	Ecdysozoa	Arthropoda	Crustacea	Branchiopoda	Notostraca	Triopsidae	Triops
3	Pagurus pollicaris	Eukaryota	Metazoa	Ecdysozoa	Arthropoda	Crustacea	Malacostraca	Eumalacostraca	Eucarida	Decapoda	Pleocyemata	Anomura	Paguroidea	Paguridae	Pagurus
1	Procambarus clarkii	Eukaryota	Metazoa	Ecdysozoa	Arthropoda	Crustacea	Malacostraca	Eumalacostraca	Eucarida	Decapoda	Pleocyemata	Astacidea	Astacoidea	Cambaridae	Procambarus
2	Gecarcinus lateralis	Eukaryota	Metazoa	Ecdysozoa	Arthropoda	Crustacea	Malacostraca	Eumalacostraca	Eucarida	Decapoda	Pleocyemata	Brachyura	Eubrachyura	Grapsoidea	Gecarcinidae	Gecarcinus
1	Chaceon quinquedens	Eukaryota	Metazoa	Ecdysozoa	Arthropoda	Crustacea	Malacostraca	Eumalacostraca	Eucarida	Decapoda	Pleocyemata	Brachyura	Eubrachyura	Portunoidea	Geryonidae	Chaceon
1	Ventiella sulfuris	Eukaryota	Metazoa	Ecdysozoa	Arthropoda	Crustacea	Malacostraca	Eumalacostraca	Peracarida	Amphipoda	Gammaridea	Lysianassoidea	Lysianassoidea incertae sedis	Ventiella
1	Porcellio scaber	Eukaryota	Metazoa	Ecdysozoa	Arthropoda	Crustacea	Malacostraca	Eumalacostraca	Peracarida	Isopoda	Oniscidea	Crinocheta	Porcellionidae	Porcellio
2	Darwinula stevensoni	Eukaryota	Metazoa	Ecdysozoa	Arthropoda	Crustacea	Ostracoda	Podocopa	Podocopida	Darwinulocopina	Darwinuloidea	Darwinulidae	Darwinula
1	Anurida maritima	Eukaryota	Metazoa	Ecdysozoa	Arthropoda	Hexapoda	Collembola	Poduromorpha	Poduroidea	Neanuridae	Pseudachorutinae	Anurida
1	Endopterygota	Eukaryota	Metazoa	Ecdysozoa	Arthropoda	Hexapoda	Insecta	Pterygota	Neoptera	Endopterygota
1	Cicindela campestris	Eukaryota	Metazoa	Ecdysozoa	Arthropoda	Hexapoda	Insecta	Pterygota	Neoptera	Endopterygota	Coleoptera	Adephaga	Caraboidea	Carabidae	Cicindelinae	Cicindelini	Cicindela	Cicindela
1	Hippodamia convergens	Eukaryota	Metazoa	Ecdysozoa	Arthropoda	Hexapoda	Insecta	Pterygota	Neoptera	Endopterygota	Coleoptera	Polyphaga	Cucujiformia	Coccinellidae	Coccinellinae	Coccinellini	Hippodamia
1	Palorus cerylonoides	Eukaryota	Metazoa	Ecdysozoa	Arthropoda	Hexapoda	Insecta	Pterygota	Neoptera	Endopterygota	Coleoptera	Polyphaga	Cucujiformia	Tenebrionidae	Palorus
1	Palorus ficicola	Eukaryota	Metazoa	Ecdysozoa	Arthropoda	Hexapoda	Insecta	Pterygota	Neoptera	Endopterygota	Coleoptera	Polyphaga	Cucujiformia	Tenebrionidae	Palorus
1	Palorus genalis	Eukaryota	Metazoa	Ecdysozoa	Arthropoda	Hexapoda	Insecta	Pterygota	Neoptera	Endopterygota	Coleoptera	Polyphaga	Cucujiformia	Tenebrionidae	Palorus
1	Palorus ratzeburgii	Eukaryota	Metazoa	Ecdysozoa	Arthropoda	Hexapoda	Insecta	Pterygota	Neoptera	Endopterygota	Coleoptera	Polyphaga	Cucujiformia	Tenebrionidae	Palorus
5	Tenebrio molitor	Eukaryota	Metazoa	Ecdysozoa	Arthropoda	Hexapoda	Insecta	Pterygota	Neoptera	Endopterygota	Coleoptera	Polyphaga	Cucujiformia	Tenebrionidae	Tenebrio
74	Tribolium castaneum	Eukaryota	Metazoa	Ecdysozoa	Arthropoda	Hexapoda	Insecta	Pterygota	Neoptera	Endopterygota	Coleoptera	Polyphaga	Cucujiformia	Tenebrionidae	Tenebrionidae incertae sedis	Tribolium
1	Nicrophorus marginatus	Eukaryota	Metazoa	Ecdysozoa	Arthropoda	Hexapoda	Insecta	Pterygota	Neoptera	Endopterygota	Coleoptera	Polyphaga	Staphyliniformia	Silphidae	Nicrophorinae	Nicrophorus
1	Chymomyza amoena	Eukaryota	Metazoa	Ecdysozoa	Arthropoda	Hexapoda	Insecta	Pterygota	Neoptera	Endopterygota	Diptera	Brachycera	Muscomorpha	Ephydroidea	Drosophilidae	Chymomyza
1	Drosophila ambigua	Eukaryota	Metazoa	Ecdysozoa	Arthropoda	Hexapoda	Insecta	Pterygota	Neoptera	Endopterygota	Diptera	Brachycera	Muscomorpha	Ephydroidea	Drosophilidae	Drosophila	Sophophora
1	Drosophila americana	Eukaryota	Metazoa	Ecdysozoa	Arthropoda	Hexapoda	Insecta	Pterygota	Neoptera	Endopterygota	Diptera	Brachycera	Muscomorpha	Ephydroidea	Drosophilidae	Drosophila
1	Drosophila bifasciata	Eukaryota	Metazoa	Ecdysozoa	Arthropoda	Hexapoda	Insecta	Pterygota	Neoptera	Endopterygota	Diptera	Brachycera	Muscomorpha	Ephydroidea	Drosophilidae	Drosophila	Sophophora
1	Drosophila bocqueti	Eukaryota	Metazoa	Ecdysozoa	Arthropoda	Hexapoda	Insecta	Pterygota	Neoptera	Endopterygota	Diptera	Brachycera	Muscomorpha	Ephydroidea	Drosophilidae	Drosophila	Sophophora
1	Drosophila cardini	Eukaryota	Metazoa	Ecdysozoa	Arthropoda	Hexapoda	Insecta	Pterygota	Neoptera	Endopterygota	Diptera	Brachycera	Muscomorpha	Ephydroidea	Drosophilidae	Drosophila
1	Drosophila equinoxialis	Eukaryota	Metazoa	Ecdysozoa	Arthropoda	Hexapoda	Insecta	Pterygota	Neoptera	Endopterygota	Diptera	Brachycera	Muscomorpha	Ephydroidea	Drosophilidae	Drosophila	Sophophora
1	Drosophila funebris	Eukaryota	Metazoa	Ecdysozoa	Arthropoda	Hexapoda	Insecta	Pterygota	Neoptera	Endopterygota	Diptera	Brachycera	Muscomorpha	Ephydroidea	Drosophilidae	Drosophila
1	Drosophila guanche	Eukaryota	Metazoa	Ecdysozoa	Arthropoda	Hexapoda	Insecta	Pterygota	Neoptera	Endopterygota	Diptera	Brachycera	Muscomorpha	Ephydroidea	Drosophilidae	Drosophila	Sophophora
1	Drosophila gymnobasis	Eukaryota	Metazoa	Ecdysozoa	Arthropoda	Hexapoda	Insecta	Pterygota	Neoptera	Endopterygota	Diptera	Brachycera	Muscomorpha	Ephydroidea	Drosophilidae	Drosophila	Hawaiian Drosophila
1	Drosophila heteroneura	Eukaryota	Metazoa	Ecdysozoa	Arthropoda	Hexapoda	Insecta	Pterygota	Neoptera	Endopterygota	Diptera	Brachycera	Muscomorpha	Ephydroidea	Drosophilidae	Drosophila	Hawaiian Drosophila
1	Drosophila mauritiana	Eukaryota	Metazoa	Ecdysozoa	Arthropoda	Hexapoda	Insecta	Pterygota	Neoptera	Endopterygota	Diptera	Brachycera	Muscomorpha	Ephydroidea	Drosophilidae	Drosophila	Sophophora
1	Drosophila mediostriata	Eukaryota	Metazoa	Ecdysozoa	Arthropoda	Hexapoda	Insecta	Pterygota	Neoptera	Endopterygota	Diptera	Brachycera	Muscomorpha	Ephydroidea	Drosophilidae	Drosophila
1	Drosophila mercatorum	Eukaryota	Metazoa	Ecdysozoa	Arthropoda	Hexapoda	Insecta	Pterygota	Neoptera	Endopterygota	Diptera	Brachycera	Muscomorpha	Ephydroidea	Drosophilidae	Drosophila
1	Drosophila nigrodunni	Eukaryota	Metazoa	Ecdysozoa	Arthropoda	Hexapoda	Insecta	Pterygota	Neoptera	Endopterygota	Diptera	Brachycera	Muscomorpha	Ephydroidea	Drosophilidae	Drosophila
1	Drosophila ornatifrons	Eukaryota	Metazoa	Ecdysozoa	Arthropoda	Hexapoda	Insecta	Pterygota	Neoptera	Endopterygota	Diptera	Brachycera	Muscomorpha	Ephydroidea	Drosophilidae	Drosophila
1	Drosophila pallidipennis	Eukaryota	Metazoa	Ecdysozoa	Arthropoda	Hexapoda	Insecta	Pterygota	Neoptera	Endopterygota	Diptera	Brachycera	Muscomorpha	Ephydroidea	Drosophilidae	Drosophila
1	Drosophila paulistorum	Eukaryota	Metazoa	Ecdysozoa	Arthropoda	Hexapoda	Insecta	Pterygota	Neoptera	Endopterygota	Diptera	Brachycera	Muscomorpha	Ephydroidea	Drosophilidae	Drosophila	Sophophora
1	Drosophila polymorpha	Eukaryota	Metazoa	Ecdysozoa	Arthropoda	Hexapoda	Insecta	Pterygota	Neoptera	Endopterygota	Diptera	Brachycera	Muscomorpha	Ephydroidea	Drosophilidae	Drosophila
1	Drosophila silvestris	Eukaryota	Metazoa	Ecdysozoa	Arthropoda	Hexapoda	Insecta	Pterygota	Neoptera	Endopterygota	Diptera	Brachycera	Muscomorpha	Ephydroidea	Drosophilidae	Drosophila	Hawaiian Drosophila
1	Drosophila sucinea	Eukaryota	Metazoa	Ecdysozoa	Arthropoda	Hexapoda	Insecta	Pterygota	Neoptera	Endopterygota	Diptera	Brachycera	Muscomorpha	Ephydroidea	Drosophilidae	Drosophila	Sophophora
1	Drosophila tristis	Eukaryota	Metazoa	Ecdysozoa	Arthropoda	Hexapoda	Insecta	Pterygota	Neoptera	Endopterygota	Diptera	Brachycera	Muscomorpha	Ephydroidea	Drosophilidae	Drosophila	Sophophora
1	virilis group	Eukaryota	Metazoa	Ecdysozoa	Arthropoda	Hexapoda	Insecta	Pterygota	Neoptera	Endopterygota	Diptera	Brachycera	Muscomorpha	Ephydroidea	Drosophilidae	Drosophila
106	Drosophila persimilis	Eukaryota	Metazoa	Ecdysozoa	Arthropoda	Hexapoda	Insecta	Pterygota	Neoptera	Endopterygota	Diptera	Brachycera	Muscomorpha	Ephydroidea	Drosophilidae	Drosophila	Sophophora
116	Drosophila rhopaloa	Eukaryota	Metazoa	Ecdysozoa	Arthropoda	Hexapoda	Insecta	Pterygota	Neoptera	Endopterygota	Diptera	Brachycera	Muscomorpha	Ephydroidea	Drosophilidae	Drosophila	Sophophora
129	Drosophila ficusphila	Eukaryota	Metazoa	Ecdysozoa	Arthropoda	Hexapoda	Insecta	Pterygota	Neoptera	Endopterygota	Diptera	Brachycera	Muscomorpha	Ephydroidea	Drosophilidae	Drosophila	Sophophora
136	Drosophila yakuba	Eukaryota	Metazoa	Ecdysozoa	Arthropoda	Hexapoda	Insecta	Pterygota	Neoptera	Endopterygota	Diptera	Brachycera	Muscomorpha	Ephydroidea	Drosophilidae	Drosophila	Sophophora
144	Drosophila takahashii	Eukaryota	Metazoa	Ecdysozoa	Arthropoda	Hexapoda	Insecta	Pterygota	Neoptera	Endopterygota	Diptera	Brachycera	Muscomorpha	Ephydroidea	Drosophilidae	Drosophila	Sophophora
155	Drosophila bipectinata	Eukaryota	Metazoa	Ecdysozoa	Arthropoda	Hexapoda	Insecta	Pterygota	Neoptera	Endopterygota	Diptera	Brachycera	Muscomorpha	Ephydroidea	Drosophilidae	Drosophila	Sophophora
168	Drosophila elegans	Eukaryota	Metazoa	Ecdysozoa	Arthropoda	Hexapoda	Insecta	Pterygota	Neoptera	Endopterygota	Diptera	Brachycera	Muscomorpha	Ephydroidea	Drosophilidae	Drosophila	Sophophora
2	Drosophila arawakana	Eukaryota	Metazoa	Ecdysozoa	Arthropoda	Hexapoda	Insecta	Pterygota	Neoptera	Endopterygota	Diptera	Brachycera	Muscomorpha	Ephydroidea	Drosophilidae	Drosophila
2	Drosophila busckii	Eukaryota	Metazoa	Ecdysozoa	Arthropoda	Hexapoda	Insecta	Pterygota	Neoptera	Endopterygota	Diptera	Brachycera	Muscomorpha	Ephydroidea	Drosophilidae	Drosophila
2	Drosophila hydei	Eukaryota	Metazoa	Ecdysozoa	Arthropoda	Hexapoda	Insecta	Pterygota	Neoptera	Endopterygota	Diptera	Brachycera	Muscomorpha	Ephydroidea	Drosophilidae	Drosophila
2	Drosophila mediopunctata	Eukaryota	Metazoa	Ecdysozoa	Arthropoda	Hexapoda	Insecta	Pterygota	Neoptera	Endopterygota	Diptera	Brachycera	Muscomorpha	Ephydroidea	Drosophilidae	Drosophila
2	Drosophila paraguayensis	Eukaryota	Metazoa	Ecdysozoa	Arthropoda	Hexapoda	Insecta	Pterygota	Neoptera	Endopterygota	Diptera	Brachycera	Muscomorpha	Ephydroidea	Drosophilidae	Drosophila
2	Drosophila paramediostriata	Eukaryota	Metazoa	Ecdysozoa	Arthropoda	Hexapoda	Insecta	Pterygota	Neoptera	Endopterygota	Diptera	Brachycera	Muscomorpha	Ephydroidea	Drosophilidae	Drosophila
2	Drosophila santomea	Eukaryota	Metazoa	Ecdysozoa	Arthropoda	Hexapoda	Insecta	Pterygota	Neoptera	Endopterygota	Diptera	Brachycera	Muscomorpha	Ephydroidea	Drosophilidae	Drosophila	Sophophora
2	Drosophila subobscura	Eukaryota	Metazoa	Ecdysozoa	Arthropoda	Hexapoda	Insecta	Pterygota	Neoptera	Endopterygota	Diptera	Brachycera	Muscomorpha	Ephydroidea	Drosophilidae	Drosophila	Sophophora
2	Drosophila tripunctata	Eukaryota	Metazoa	Ecdysozoa	Arthropoda	Hexapoda	Insecta	Pterygota	Neoptera	Endopterygota	Diptera	Brachycera	Muscomorpha	Ephydroidea	Drosophilidae	Drosophila
206	Drosophila melanogaster	Eukaryota	Metazoa	Ecdysozoa	Arthropoda	Hexapoda	Insecta	Pterygota	Neoptera	Endopterygota	Diptera	Brachycera	Muscomorpha	Ephydroidea	Drosophilidae	Drosophila	Sophophora
24	Drosophila sechellia	Eukaryota	Metazoa	Ecdysozoa	Arthropoda	Hexapoda	Insecta	Pterygota	Neoptera	Endopterygota	Diptera	Brachycera	Muscomorpha	Ephydroidea	Drosophilidae	Drosophila	Sophophora
240	Drosophila ananassae	Eukaryota	Metazoa	Ecdysozoa	Arthropoda	Hexapoda	Insecta	Pterygota	Neoptera	Endopterygota	Diptera	Brachycera	Muscomorpha	Ephydroidea	Drosophilidae	Drosophila	Sophophora
240	Drosophila willistoni	Eukaryota	Metazoa	Ecdysozoa	Arthropoda	Hexapoda	Insecta	Pterygota	Neoptera	Endopterygota	Diptera	Brachycera	Muscomorpha	Ephydroidea	Drosophilidae	Drosophila	Sophophora
3	Drosophila maculifrons	Eukaryota	Metazoa	Ecdysozoa	Arthropoda	Hexapoda	Insecta	Pterygota	Neoptera	Endopterygota	Diptera	Brachycera	Muscomorpha	Ephydroidea	Drosophilidae	Drosophila
3	Drosophila neocardini	Eukaryota	Metazoa	Ecdysozoa	Arthropoda	Hexapoda	Insecta	Pterygota	Neoptera	Endopterygota	Diptera	Brachycera	Muscomorpha	Ephydroidea	Drosophilidae	Drosophila
3	Scaptodrosophila latifasciaeformis	Eukaryota	Metazoa	Ecdysozoa	Arthropoda	Hexapoda	Insecta	Pterygota	Neoptera	Endopterygota	Diptera	Brachycera	Muscomorpha	Ephydroidea	Drosophilidae	Scaptodrosophila
41	Drosophila grimshawi	Eukaryota	Metazoa	Ecdysozoa	Arthropoda	Hexapoda	Insecta	Pterygota	Neoptera	Endopterygota	Diptera	Brachycera	Muscomorpha	Ephydroidea	Drosophilidae	Drosophila	Hawaiian Drosophila
43	Drosophila simulans	Eukaryota	Metazoa	Ecdysozoa	Arthropoda	Hexapoda	Insecta	Pterygota	Neoptera	Endopterygota	Diptera	Brachycera	Muscomorpha	Ephydroidea	Drosophilidae	Drosophila	Sophophora
5	Drosophila miranda	Eukaryota	Metazoa	Ecdysozoa	Arthropoda	Hexapoda	Insecta	Pterygota	Neoptera	Endopterygota	Diptera	Brachycera	Muscomorpha	Ephydroidea	Drosophilidae	Drosophila	Sophophora
6	Drosophila	Eukaryota	Metazoa	Ecdysozoa	Arthropoda	Hexapoda	Insecta	Pterygota	Neoptera	Endopterygota	Diptera	Brachycera	Muscomorpha	Ephydroidea	Drosophilidae	Drosophila
6	Drosophila buzzatii	Eukaryota	Metazoa	Ecdysozoa	Arthropoda	Hexapoda	Insecta	Pterygota	Neoptera	Endopterygota	Diptera	Brachycera	Muscomorpha	Ephydroidea	Drosophilidae	Drosophila
61	Drosophila mojavensis	Eukaryota	Metazoa	Ecdysozoa	Arthropoda	Hexapoda	Insecta	Pterygota	Neoptera	Endopterygota	Diptera	Brachycera	Muscomorpha	Ephydroidea	Drosophilidae	Drosophila
78	Drosophila eugracilis	Eukaryota	Metazoa	Ecdysozoa	Arthropoda	Hexapoda	Insecta	Pterygota	Neoptera	Endopterygota	Diptera	Brachycera	Muscomorpha	Ephydroidea	Drosophilidae	Drosophila	Sophophora
80	Drosophila biarmipes	Eukaryota	Metazoa	Ecdysozoa	Arthropoda	Hexapoda	Insecta	Pterygota	Neoptera	Endopterygota	Diptera	Brachycera	Muscomorpha	Ephydroidea	Drosophilidae	Drosophila	Sophophora
80	Drosophila pseudoobscura	Eukaryota	Metazoa	Ecdysozoa	Arthropoda	Hexapoda	Insecta	Pterygota	Neoptera	Endopterygota	Diptera	Brachycera	Muscomorpha	Ephydroidea	Drosophilidae	Drosophila	Sophophora
87	Drosophila virilis	Eukaryota	Metazoa	Ecdysozoa	Arthropoda	Hexapoda	Insecta	Pterygota	Neoptera	Endopterygota	Diptera	Brachycera	Muscomorpha	Ephydroidea	Drosophilidae	Drosophila
9	Drosophila erecta	Eukaryota	Metazoa	Ecdysozoa	Arthropoda	Hexapoda	Insecta	Pterygota	Neoptera	Endopterygota	Diptera	Brachycera	Muscomorpha	Ephydroidea	Drosophilidae	Drosophila	Sophophora
97	Drosophila kikkawai	Eukaryota	Metazoa	Ecdysozoa	Arthropoda	Hexapoda	Insecta	Pterygota	Neoptera	Endopterygota	Diptera	Brachycera	Muscomorpha	Ephydroidea	Drosophilidae	Drosophila	Sophophora
1	Glossina morsitans	Eukaryota	Metazoa	Ecdysozoa	Arthropoda	Hexapoda	Insecta	Pterygota	Neoptera	Endopterygota	Diptera	Brachycera	Muscomorpha	Hippoboscoidea	Glossinidae	Glossina
1	Musca domestica	Eukaryota	Metazoa	Ecdysozoa	Arthropoda	Hexapoda	Insecta	Pterygota	Neoptera	Endopterygota	Diptera	Brachycera	Muscomorpha	Muscoidea	Muscidae	Musca
1	Musca vetustissima	Eukaryota	Metazoa	Ecdysozoa	Arthropoda	Hexapoda	Insecta	Pterygota	Neoptera	Endopterygota	Diptera	Brachycera	Muscomorpha	Muscoidea	Muscidae	Musca
2	Lucilia cuprina	Eukaryota	Metazoa	Ecdysozoa	Arthropoda	Hexapoda	Insecta	Pterygota	Neoptera	Endopterygota	Diptera	Brachycera	Muscomorpha	Oestroidea	Calliphoridae	Luciliinae	Lucilia
1	Bactrocera dorsalis	Eukaryota	Metazoa	Ecdysozoa	Arthropoda	Hexapoda	Insecta	Pterygota	Neoptera	Endopterygota	Diptera	Brachycera	Muscomorpha	Tephritoidea	Tephritidae	Bactrocera	Bactrocera
1	Bactrocera tryoni	Eukaryota	Metazoa	Ecdysozoa	Arthropoda	Hexapoda	Insecta	Pterygota	Neoptera	Endopterygota	Diptera	Brachycera	Muscomorpha	Tephritoidea	Tephritidae	Bactrocera	Bactrocera
1	Ceratitis rosa	Eukaryota	Metazoa	Ecdysozoa	Arthropoda	Hexapoda	Insecta	Pterygota	Neoptera	Endopterygota	Diptera	Brachycera	Muscomorpha	Tephritoidea	Tephritidae	Ceratitis	Pterandrus
1	Trirhithrum coffeae	Eukaryota	Metazoa	Ecdysozoa	Arthropoda	Hexapoda	Insecta	Pterygota	Neoptera	Endopterygota	Diptera	Brachycera	Muscomorpha	Tephritoidea	Tephritidae	Trirhithrum
3	Ceratitis capitata	Eukaryota	Metazoa	Ecdysozoa	Arthropoda	Hexapoda	Insecta	Pterygota	Neoptera	Endopterygota	Diptera	Brachycera	Muscomorpha	Tephritoidea	Tephritidae	Ceratitis	Ceratitis
2	Acricotopus lucens	Eukaryota	Metazoa	Ecdysozoa	Arthropoda	Hexapoda	Insecta	Pterygota	Neoptera	Endopterygota	Diptera	Nematocera	Chironomoidea	Chironomidae	Acricotopus
1	Chironomus dilutus	Eukaryota	Metazoa	Ecdysozoa	Arthropoda	Hexapoda	Insecta	Pterygota	Neoptera	Endopterygota	Diptera	Nematocera	Chironomoidea	Chironomidae	Chironominae	Chironomus
1	Chironomus luridus	Eukaryota	Metazoa	Ecdysozoa	Arthropoda	Hexapoda	Insecta	Pterygota	Neoptera	Endopterygota	Diptera	Nematocera	Chironomoidea	Chironomidae	Chironominae	Chironomus
1	Chironomus tentans	Eukaryota	Metazoa	Ecdysozoa	Arthropoda	Hexapoda	Insecta	Pterygota	Neoptera	Endopterygota	Diptera	Nematocera	Chironomoidea	Chironomidae	Chironominae	Chironomus
3	Chironomus thummi	Eukaryota	Metazoa	Ecdysozoa	Arthropoda	Hexapoda	Insecta	Pterygota	Neoptera	Endopterygota	Diptera	Nematocera	Chironomoidea	Chironomidae	Chironominae	Chironomus
4	Chironomus pallidivittatus	Eukaryota	Metazoa	Ecdysozoa	Arthropoda	Hexapoda	Insecta	Pterygota	Neoptera	Endopterygota	Diptera	Nematocera	Chironomoidea	Chironomidae	Chironominae	Chironomus
1	Simulium leonense	Eukaryota	Metazoa	Ecdysozoa	Arthropoda	Hexapoda	Insecta	Pterygota	Neoptera	Endopterygota	Diptera	Nematocera	Chironomoidea	Simuliidae	Simulium
1	Anopheles	Eukaryota	Metazoa	Ecdysozoa	Arthropoda	Hexapoda	Insecta	Pterygota	Neoptera	Endopterygota	Diptera	Nematocera	Culicoidea	Culicidae	Anophelinae	Anopheles
1	Anopheles albimanus	Eukaryota	Metazoa	Ecdysozoa	Arthropoda	Hexapoda	Insecta	Pterygota	Neoptera	Endopterygota	Diptera	Nematocera	Culicoidea	Culicidae	Anophelinae	Anopheles
1	Anopheles arabiensis	Eukaryota	Metazoa	Ecdysozoa	Arthropoda	Hexapoda	Insecta	Pterygota	Neoptera	Endopterygota	Diptera	Nematocera	Culicoidea	Culicidae	Anophelinae	Anopheles
1	Anopheles funestus	Eukaryota	Metazoa	Ecdysozoa	Arthropoda	Hexapoda	Insecta	Pterygota	Neoptera	Endopterygota	Diptera	Nematocera	Culicoidea	Culicidae	Anophelinae	Anopheles
355	Anopheles gambiae	Eukaryota	Metazoa	Ecdysozoa	Arthropoda	Hexapoda	Insecta	Pterygota	Neoptera	Endopterygota	Diptera	Nematocera	Culicoidea	Culicidae	Anophelinae	Anopheles
1	Aedes albopictus	Eukaryota	Metazoa	Ecdysozoa	Arthropoda	Hexapoda	Insecta	Pterygota	Neoptera	Endopterygota	Diptera	Nematocera	Culicoidea	Culicidae	Culicinae	Aedini	Aedes	Stegomyia
2141	Aedes aegypti	Eukaryota	Metazoa	Ecdysozoa	Arthropoda	Hexapoda	Insecta	Pterygota	Neoptera	Endopterygota	Diptera	Nematocera	Culicoidea	Culicidae	Culicinae	Aedini	Aedes	Stegomyia
660	Culex quinquefasciatus	Eukaryota	Metazoa	Ecdysozoa	Arthropoda	Hexapoda	Insecta	Pterygota	Neoptera	Endopterygota	Diptera	Nematocera	Culicoidea	Culicidae	Culicinae	Culicini	Culex	Culex
9	Culex pipiens	Eukaryota	Metazoa	Ecdysozoa	Arthropoda	Hexapoda	Insecta	Pterygota	Neoptera	Endopterygota	Diptera	Nematocera	Culicoidea	Culicidae	Culicinae	Culicini	Culex	Culex
1	Toxorhynchites amboinensis	Eukaryota	Metazoa	Ecdysozoa	Arthropoda	Hexapoda	Insecta	Pterygota	Neoptera	Endopterygota	Diptera	Nematocera	Culicoidea	Culicidae	Toxorhynchitinae	Toxorhynchites
1	Phlebotomus papatasi	Eukaryota	Metazoa	Ecdysozoa	Arthropoda	Hexapoda	Insecta	Pterygota	Neoptera	Endopterygota	Diptera	Nematocera	Psychodoidea	Psychodidae	Phlebotomus	Phlebotomus
1	Mayetiola destructor	Eukaryota	Metazoa	Ecdysozoa	Arthropoda	Hexapoda	Insecta	Pterygota	Neoptera	Endopterygota	Diptera	Nematocera	Sciaroidea	Cecidomyiidae	Mayetiola
1	Bradysia coprophila	Eukaryota	Metazoa	Ecdysozoa	Arthropoda	Hexapoda	Insecta	Pterygota	Neoptera	Endopterygota	Diptera	Nematocera	Sciaroidea	Sciaridae	Bradysia
1	Rhynchosciara americana	Eukaryota	Metazoa	Ecdysozoa	Arthropoda	Hexapoda	Insecta	Pterygota	Neoptera	Endopterygota	Diptera	Nematocera	Sciaroidea	Sciaridae	Rhynchosciara
6	Apis mellifera	Eukaryota	Metazoa	Ecdysozoa	Arthropoda	Hexapoda	Insecta	Pterygota	Neoptera	Endopterygota	Hymenoptera	Apocrita	Aculeata	Apoidea	Apidae	Apis
7	Bombus terrestris	Eukaryota	Metazoa	Ecdysozoa	Arthropoda	Hexapoda	Insecta	Pterygota	Neoptera	Endopterygota	Hymenoptera	Apocrita	Aculeata	Apoidea	Apidae	Bombus	Bombus
100	Camponotus floridanus	Eukaryota	Metazoa	Ecdysozoa	Arthropoda	Hexapoda	Insecta	Pterygota	Neoptera	Endopterygota	Hymenoptera	Apocrita	Aculeata	Vespoidea	Formicidae	Formicinae	Camponotus
146	Linepithema humile	Eukaryota	Metazoa	Ecdysozoa	Arthropoda	Hexapoda	Insecta	Pterygota	Neoptera	Endopterygota	Hymenoptera	Apocrita	Aculeata	Vespoidea	Formicidae	Dolichoderinae	Linepithema
148	Pogonomyrmex barbatus	Eukaryota	Metazoa	Ecdysozoa	Arthropoda	Hexapoda	Insecta	Pterygota	Neoptera	Endopterygota	Hymenoptera	Apocrita	Aculeata	Vespoidea	Formicidae	Myrmicinae	Pogonomyrmex
192	Harpegnathos saltator	Eukaryota	Metazoa	Ecdysozoa	Arthropoda	Hexapoda	Insecta	Pterygota	Neoptera	Endopterygota	Hymenoptera	Apocrita	Aculeata	Vespoidea	Formicidae	Ponerinae	Ponerini	Harpegnathos
247	Solenopsis invicta	Eukaryota	Metazoa	Ecdysozoa	Arthropoda	Hexapoda	Insecta	Pterygota	Neoptera	Endopterygota	Hymenoptera	Apocrita	Aculeata	Vespoidea	Formicidae	Myrmicinae	Solenopsis
52	Atta cephalotes	Eukaryota	Metazoa	Ecdysozoa	Arthropoda	Hexapoda	Insecta	Pterygota	Neoptera	Endopterygota	Hymenoptera	Apocrita	Aculeata	Vespoidea	Formicidae	Myrmicinae	Atta
69	Acromyrmex echinatior	Eukaryota	Metazoa	Ecdysozoa	Arthropoda	Hexapoda	Insecta	Pterygota	Neoptera	Endopterygota	Hymenoptera	Apocrita	Aculeata	Vespoidea	Formicidae	Myrmicinae	Acromyrmex
1	Eupelmus vuilleti	Eukaryota	Metazoa	Ecdysozoa	Arthropoda	Hexapoda	Insecta	Pterygota	Neoptera	Endopterygota	Hymenoptera	Apocrita	Chalcidoidea	Eupelmidae	Eupelminae	Eupelmus
229	Nasonia vitripennis	Eukaryota	Metazoa	Ecdysozoa	Arthropoda	Hexapoda	Insecta	Pterygota	Neoptera	Endopterygota	Hymenoptera	Apocrita	Chalcidoidea	Pteromalidae	Pteromalinae	Nasonia
4	Nasonia longicornis	Eukaryota	Metazoa	Ecdysozoa	Arthropoda	Hexapoda	Insecta	Pterygota	Neoptera	Endopterygota	Hymenoptera	Apocrita	Chalcidoidea	Pteromalidae	Pteromalinae	Nasonia
7	Nasonia giraulti	Eukaryota	Metazoa	Ecdysozoa	Arthropoda	Hexapoda	Insecta	Pterygota	Neoptera	Endopterygota	Hymenoptera	Apocrita	Chalcidoidea	Pteromalidae	Pteromalinae	Nasonia
1	Trichogramma brassicae	Eukaryota	Metazoa	Ecdysozoa	Arthropoda	Hexapoda	Insecta	Pterygota	Neoptera	Endopterygota	Hymenoptera	Apocrita	Chalcidoidea	Trichogrammatidae	Trichogramma
1	Diadromus pulchellus	Eukaryota	Metazoa	Ecdysozoa	Arthropoda	Hexapoda	Insecta	Pterygota	Neoptera	Endopterygota	Hymenoptera	Apocrita	Ichneumonoidea	Ichneumonidae	Ichneumoninae	Diadromus
1	Hemitaxonus athyrii	Eukaryota	Metazoa	Ecdysozoa	Arthropoda	Hexapoda	Insecta	Pterygota	Neoptera	Endopterygota	Hymenoptera	Tenthredinoidea	Tenthredinidae	Selandriinae	Hemitaxonus
1	Hemitaxonus minomensis	Eukaryota	Metazoa	Ecdysozoa	Arthropoda	Hexapoda	Insecta	Pterygota	Neoptera	Endopterygota	Hymenoptera	Tenthredinoidea	Tenthredinidae	Selandriinae	Hemitaxonus
2	Strongylogaster osmundae	Eukaryota	Metazoa	Ecdysozoa	Arthropoda	Hexapoda	Insecta	Pterygota	Neoptera	Endopterygota	Hymenoptera	Tenthredinoidea	Tenthredinidae	Selandriinae	Strongylogaster
2	Bombyx	Eukaryota	Metazoa	Ecdysozoa	Arthropoda	Hexapoda	Insecta	Pterygota	Neoptera	Endopterygota	Lepidoptera	Glossata	Ditrysia	Bombycoidea	Bombycidae	Bombycinae	Bombyx
94	Bombyx mori	Eukaryota	Metazoa	Ecdysozoa	Arthropoda	Hexapoda	Insecta	Pterygota	Neoptera	Endopterygota	Lepidoptera	Glossata	Ditrysia	Bombycoidea	Bombycidae	Bombycinae	Bombyx
1	Antheraea mylitta	Eukaryota	Metazoa	Ecdysozoa	Arthropoda	Hexapoda	Insecta	Pterygota	Neoptera	Endopterygota	Lepidoptera	Glossata	Ditrysia	Bombycoidea	Saturniidae	Saturniinae	Saturniini	Antheraea
1	Hyalophora cecropia	Eukaryota	Metazoa	Ecdysozoa	Arthropoda	Hexapoda	Insecta	Pterygota	Neoptera	Endopterygota	Lepidoptera	Glossata	Ditrysia	Bombycoidea	Saturniidae	Saturniinae	Attacini	Hyalophora
3	Samia cynthia	Eukaryota	Metazoa	Ecdysozoa	Arthropoda	Hexapoda	Insecta	Pterygota	Neoptera	Endopterygota	Lepidoptera	Glossata	Ditrysia	Bombycoidea	Saturniidae	Saturniinae	Attacini	Samia
1	Manduca sexta	Eukaryota	Metazoa	Ecdysozoa	Arthropoda	Hexapoda	Insecta	Pterygota	Neoptera	Endopterygota	Lepidoptera	Glossata	Ditrysia	Bombycoidea	Sphingidae	Sphinginae	Sphingini	Manduca
3	Lymantria dispar	Eukaryota	Metazoa	Ecdysozoa	Arthropoda	Hexapoda	Insecta	Pterygota	Neoptera	Endopterygota	Lepidoptera	Glossata	Ditrysia	Noctuoidea	Lymantriidae	Lymantria
1	Mamestra brassicae	Eukaryota	Metazoa	Ecdysozoa	Arthropoda	Hexapoda	Insecta	Pterygota	Neoptera	Endopterygota	Lepidoptera	Glossata	Ditrysia	Noctuoidea	Noctuidae	Hadeninae	Mamestra
1	Spodoptera frugiperda	Eukaryota	Metazoa	Ecdysozoa	Arthropoda	Hexapoda	Insecta	Pterygota	Neoptera	Endopterygota	Lepidoptera	Glossata	Ditrysia	Noctuoidea	Noctuidae	Amphipyrinae	Spodoptera
2	Helicoverpa armigera	Eukaryota	Metazoa	Ecdysozoa	Arthropoda	Hexapoda	Insecta	Pterygota	Neoptera	Endopterygota	Lepidoptera	Glossata	Ditrysia	Noctuoidea	Noctuidae	Heliothinae	Helicoverpa
2	Trichoplusia ni	Eukaryota	Metazoa	Ecdysozoa	Arthropoda	Hexapoda	Insecta	Pterygota	Neoptera	Endopterygota	Lepidoptera	Glossata	Ditrysia	Noctuoidea	Noctuidae	Plusiinae	Trichoplusia
1	Danaus plexippus	Eukaryota	Metazoa	Ecdysozoa	Arthropoda	Hexapoda	Insecta	Pterygota	Neoptera	Endopterygota	Lepidoptera	Glossata	Ditrysia	Papilionoidea	Nymphalidae	Danainae	Danaini	Danaina	Danaus	Danaus
179	Heliconius melpomene	Eukaryota	Metazoa	Ecdysozoa	Arthropoda	Hexapoda	Insecta	Pterygota	Neoptera	Endopterygota	Lepidoptera	Glossata	Ditrysia	Papilionoidea	Nymphalidae	Heliconiinae	Heliconiini	Heliconius
88	Heliconius melpomene melpomene	Eukaryota	Metazoa	Ecdysozoa	Arthropoda	Hexapoda	Insecta	Pterygota	Neoptera	Endopterygota	Lepidoptera	Glossata	Ditrysia	Papilionoidea	Nymphalidae	Heliconiinae	Heliconiini	Heliconius
1	Papilio xuthus	Eukaryota	Metazoa	Ecdysozoa	Arthropoda	Hexapoda	Insecta	Pterygota	Neoptera	Endopterygota	Lepidoptera	Glossata	Ditrysia	Papilionoidea	Papilionidae	Papilioninae	Papilio
2	Forficula auricularia	Eukaryota	Metazoa	Ecdysozoa	Arthropoda	Hexapoda	Insecta	Pterygota	Neoptera	Orthopteroidea	Dermaptera	Forficulina	Forficuloidea	Forficulidae	Forficula
2	Forficula scudderi	Eukaryota	Metazoa	Ecdysozoa	Arthropoda	Hexapoda	Insecta	Pterygota	Neoptera	Orthopteroidea	Dermaptera	Forficulina	Forficuloidea	Forficulidae	Forficula
3	Isoptera	Eukaryota	Metazoa	Ecdysozoa	Arthropoda	Hexapoda	Insecta	Pterygota	Neoptera	Orthopteroidea	Dictyoptera	Isoptera
1	Kalotermes flavicollis	Eukaryota	Metazoa	Ecdysozoa	Arthropoda	Hexapoda	Insecta	Pterygota	Neoptera	Orthopteroidea	Dictyoptera	Isoptera	Kalotermitidae	Kalotermitinae	Kalotermes
1	Reticulitermes urbis	Eukaryota	Metazoa	Ecdysozoa	Arthropoda	Hexapoda	Insecta	Pterygota	Neoptera	Orthopteroidea	Dictyoptera	Isoptera	Rhinotermitidae	Reticulitermes	Reticulitermes
2	Reticulitermes lucifugus	Eukaryota	Metazoa	Ecdysozoa	Arthropoda	Hexapoda	Insecta	Pterygota	Neoptera	Orthopteroidea	Dictyoptera	Isoptera	Rhinotermitidae	Reticulitermes	Reticulitermes
1	Dociostaurus genei	Eukaryota	Metazoa	Ecdysozoa	Arthropoda	Hexapoda	Insecta	Pterygota	Neoptera	Orthopteroidea	Orthoptera	Caelifera	Acridomorpha	Acridoidea	Acrididae	Gomphocerinae	Dociostaurus
1	Stauroderus scalaris	Eukaryota	Metazoa	Ecdysozoa	Arthropoda	Hexapoda	Insecta	Pterygota	Neoptera	Orthopteroidea	Orthoptera	Caelifera	Acridomorpha	Acridoidea	Acrididae	Gomphocerinae	Stauroderus
2	Caledia captiva	Eukaryota	Metazoa	Ecdysozoa	Arthropoda	Hexapoda	Insecta	Pterygota	Neoptera	Orthopteroidea	Orthoptera	Caelifera	Acridomorpha	Acridoidea	Acrididae	Gomphocerinae	Caledia
2	Schistocerca gregaria	Eukaryota	Metazoa	Ecdysozoa	Arthropoda	Hexapoda	Insecta	Pterygota	Neoptera	Orthopteroidea	Orthoptera	Caelifera	Acridomorpha	Acridoidea	Acrididae	Cyrtacanthacridinae	Schistocerca
633	Locusta migratoria	Eukaryota	Metazoa	Ecdysozoa	Arthropoda	Hexapoda	Insecta	Pterygota	Neoptera	Orthopteroidea	Orthoptera	Caelifera	Acridomorpha	Acridoidea	Acrididae	Oedipodinae	Locusta
1	Bacillus lynceorum	Eukaryota	Metazoa	Ecdysozoa	Arthropoda	Hexapoda	Insecta	Pterygota	Neoptera	Orthopteroidea	Phasmatodea	Verophasmatodea	Areolatae	Bacilloidea	Bacillidae	Bacillinae	Bacillini	Bacillus
1	Bacillus rossius	Eukaryota	Metazoa	Ecdysozoa	Arthropoda	Hexapoda	Insecta	Pterygota	Neoptera	Orthopteroidea	Phasmatodea	Verophasmatodea	Areolatae	Bacilloidea	Bacillidae	Bacillinae	Bacillini	Bacillus
49	Rhodnius prolixus	Eukaryota	Metazoa	Ecdysozoa	Arthropoda	Hexapoda	Insecta	Pterygota	Neoptera	Paraneoptera	Hemiptera	Euhemiptera	Heteroptera	Panheteroptera	Cimicomorpha	Reduviidae	Triatominae	Rhodnius
1	Metopeurum fuscoviride	Eukaryota	Metazoa	Ecdysozoa	Arthropoda	Hexapoda	Insecta	Pterygota	Neoptera	Paraneoptera	Hemiptera	Sternorrhyncha	Aphidiformes	Aphidoidea	Aphididae	Macrosiphini	Metopeurum
1	Myzus persicae	Eukaryota	Metazoa	Ecdysozoa	Arthropoda	Hexapoda	Insecta	Pterygota	Neoptera	Paraneoptera	Hemiptera	Sternorrhyncha	Aphidiformes	Aphidoidea	Aphididae	Macrosiphini	Myzus
341	Acyrthosiphon pisum	Eukaryota	Metazoa	Ecdysozoa	Arthropoda	Hexapoda	Insecta	Pterygota	Neoptera	Paraneoptera	Hemiptera	Sternorrhyncha	Aphidiformes	Aphidoidea	Aphididae	Macrosiphini	Acyrthosiphon
1	Planococcus lilacinus	Eukaryota	Metazoa	Ecdysozoa	Arthropoda	Hexapoda	Insecta	Pterygota	Neoptera	Paraneoptera	Hemiptera	Sternorrhyncha	Aphidiformes	Coccoidea	Pseudococcidae	Planococcus
1	Pediculus humanus	Eukaryota	Metazoa	Ecdysozoa	Arthropoda	Hexapoda	Insecta	Pterygota	Neoptera	Paraneoptera	Phthiraptera	Anoplura	Pediculidae	Pediculus
2	Scolopendra sp. WDB-1997	Eukaryota	Metazoa	Ecdysozoa	Arthropoda	Myriapoda	Chilopoda	Pleurostigmophora	Scolopendromorpha	Scolopendridae	Scolopendra
3	Ascaris suum	Eukaryota	Metazoa	Ecdysozoa	Nematoda	Chromadorea	Ascaridida	Ascaridoidea	Ascarididae	Ascaris
6	Ascaris lumbricoides	Eukaryota	Metazoa	Ecdysozoa	Nematoda	Chromadorea	Ascaridida	Ascaridoidea	Ascarididae	Ascaris
1	Parascaris univalens	Eukaryota	Metazoa	Ecdysozoa	Nematoda	Chromadorea	Ascaridida	Ascaridoidea	Ascarididae	Parascaris
34	Pristionchus pacificus	Eukaryota	Metazoa	Ecdysozoa	Nematoda	Chromadorea	Diplogasterida	Neodiplogasteridae	Pristionchus
1	Panagrellus redivivus	Eukaryota	Metazoa	Ecdysozoa	Nematoda	Chromadorea	Rhabditida	Panagrolaimoidea	Panagrolaimidae	Panagrellus
4	Strongyloides ratti	Eukaryota	Metazoa	Ecdysozoa	Nematoda	Chromadorea	Rhabditida	Panagrolaimoidea	Strongyloididae	Strongyloides
1	Heterorhabditis bacteriophora	Eukaryota	Metazoa	Ecdysozoa	Nematoda	Chromadorea	Rhabditida	Rhabditoidea	Heterorhabditidae	Heterorhabditis
1	Caenorhabditis angaria	Eukaryota	Metazoa	Ecdysozoa	Nematoda	Chromadorea	Rhabditida	Rhabditoidea	Rhabditidae	Peloderinae	Caenorhabditis
1	Caenorhabditis sp. 11 MAF-2010	Eukaryota	Metazoa	Ecdysozoa	Nematoda	Chromadorea	Rhabditida	Rhabditoidea	Rhabditidae	Peloderinae	Caenorhabditis
181	Caenorhabditis elegans	Eukaryota	Metazoa	Ecdysozoa	Nematoda	Chromadorea	Rhabditida	Rhabditoidea	Rhabditidae	Peloderinae	Caenorhabditis
230	Caenorhabditis briggsae	Eukaryota	Metazoa	Ecdysozoa	Nematoda	Chromadorea	Rhabditida	Rhabditoidea	Rhabditidae	Peloderinae	Caenorhabditis
3	Caenorhabditis japonica	Eukaryota	Metazoa	Ecdysozoa	Nematoda	Chromadorea	Rhabditida	Rhabditoidea	Rhabditidae	Peloderinae	Caenorhabditis
6	Caenorhabditis remanei	Eukaryota	Metazoa	Ecdysozoa	Nematoda	Chromadorea	Rhabditida	Rhabditoidea	Rhabditidae	Peloderinae	Caenorhabditis
8	Caenorhabditis brenneri	Eukaryota	Metazoa	Ecdysozoa	Nematoda	Chromadorea	Rhabditida	Rhabditoidea	Rhabditidae	Peloderinae	Caenorhabditis
3	Haemonchus contortus	Eukaryota	Metazoa	Ecdysozoa	Nematoda	Chromadorea	Rhabditida	Strongylida	Trichostrongyloidea	Haemonchidae	Haemonchinae	Haemonchus
2	Trichostrongylus colubriformis	Eukaryota	Metazoa	Ecdysozoa	Nematoda	Chromadorea	Rhabditida	Strongylida	Trichostrongyloidea	Trichostrongylidae	Trichostrongylinae	Trichostrongylus
1	Brugia timori	Eukaryota	Metazoa	Ecdysozoa	Nematoda	Chromadorea	Spirurida	Filarioidea	Onchocercidae	Brugia
8	Brugia malayi	Eukaryota	Metazoa	Ecdysozoa	Nematoda	Chromadorea	Spirurida	Filarioidea	Onchocercidae	Brugia
1	Loa loa	Eukaryota	Metazoa	Ecdysozoa	Nematoda	Chromadorea	Spirurida	Filarioidea	Onchocercidae	Loa
1	Onchocerca armillata	Eukaryota	Metazoa	Ecdysozoa	Nematoda	Chromadorea	Spirurida	Filarioidea	Onchocercidae	Onchocerca
1	Onchocerca volvulus	Eukaryota	Metazoa	Ecdysozoa	Nematoda	Chromadorea	Spirurida	Filarioidea	Onchocercidae	Onchocerca
1	Wuchereria bancrofti	Eukaryota	Metazoa	Ecdysozoa	Nematoda	Chromadorea	Spirurida	Filarioidea	Onchocercidae	Wuchereria
6	Bursaphelenchus xylophilus	Eukaryota	Metazoa	Ecdysozoa	Nematoda	Chromadorea	Tylenchida	Aphelenchina	Aphelenchoidea	Aphelenchoididae	Bursaphelenchus
1	Globodera pallida	Eukaryota	Metazoa	Ecdysozoa	Nematoda	Chromadorea	Tylenchida	Tylenchina	Tylenchoidea	Heteroderidae	Heteroderinae	Globodera
2	Heterodera glycines	Eukaryota	Metazoa	Ecdysozoa	Nematoda	Chromadorea	Tylenchida	Tylenchina	Tylenchoidea	Heteroderidae	Heteroderinae	Heterodera
1	Meloidogyne exigua	Eukaryota	Metazoa	Ecdysozoa	Nematoda	Chromadorea	Tylenchida	Tylenchina	Tylenchoidea	Meloidogynidae	Meloidogyninae	Meloidogyne
13	Meloidogyne hapla	Eukaryota	Metazoa	Ecdysozoa	Nematoda	Chromadorea	Tylenchida	Tylenchina	Tylenchoidea	Meloidogynidae	Meloidogyninae	Meloidogyne
2	Meloidogyne chitwoodi	Eukaryota	Metazoa	Ecdysozoa	Nematoda	Chromadorea	Tylenchida	Tylenchina	Tylenchoidea	Meloidogynidae	Meloidogyninae	Meloidogyne
1	Meloidogyne arenaria	Eukaryota	Metazoa	Ecdysozoa	Nematoda	Chromadorea	Tylenchida	Tylenchina	Tylenchoidea	Meloidogynidae	Meloidogyninae	Meloidogyne	Meloidogyne incognita group
1	Meloidogyne javanica	Eukaryota	Metazoa	Ecdysozoa	Nematoda	Chromadorea	Tylenchida	Tylenchina	Tylenchoidea	Meloidogynidae	Meloidogyninae	Meloidogyne	Meloidogyne incognita group
5	Meloidogyne incognita	Eukaryota	Metazoa	Ecdysozoa	Nematoda	Chromadorea	Tylenchida	Tylenchina	Tylenchoidea	Meloidogynidae	Meloidogyninae	Meloidogyne	Meloidogyne incognita group
3	Trichinella spiralis	Eukaryota	Metazoa	Ecdysozoa	Nematoda	Enoplea	Dorylaimia	Trichocephalida	Trichinellidae	Trichinella
8	unidentified sea urchin	Eukaryota	Metazoa	Echinodermata	Eleutherozoa	Echinozoa	Echinoidea
1	Strongylocentrotus droebachiensis	Eukaryota	Metazoa	Echinodermata	Eleutherozoa	Echinozoa	Echinoidea	Euechinoidea	Echinacea	Echinoida	Strongylocentrotidae	Strongylocentrotus
282	Strongylocentrotus purpuratus	Eukaryota	Metazoa	Echinodermata	Eleutherozoa	Echinozoa	Echinoidea	Euechinoidea	Echinacea	Echinoida	Strongylocentrotidae	Strongylocentrotus
2	Lytechinus variegatus	Eukaryota	Metazoa	Echinodermata	Eleutherozoa	Echinozoa	Echinoidea	Euechinoidea	Echinacea	Temnopleuroida	Toxopneustidae	Lytechinus
1	Holothuria tubulosa	Eukaryota	Metazoa	Echinodermata	Eleutherozoa	Echinozoa	Holothuroidea	Aspidochirotacea	Aspidochirotida	Holothuriidae	Holothuria
1	Metacrinus rotundus	Eukaryota	Metazoa	Echinodermata	Pelmatozoa	Crinoidea	Articulata	Isocrinida	Isocrinidae	Metacrinus
105	Saccoglossus kowalevskii	Eukaryota	Metazoa	Hemichordata	Enteropneusta	Harrimaniidae	Saccoglossus
33	Helobdella robusta	Eukaryota	Metazoa	Lophotrochozoa	Annelida	Clitellata	Hirudinida	Hirudinea	Rhynchobdellida	Glossiphoniidae	Helobdella
215	Capitella teleta	Eukaryota	Metazoa	Lophotrochozoa	Annelida	Polychaeta	Scolecida	Capitellida	Capitellidae	Capitella
9	Capitella sp. 1	Eukaryota	Metazoa	Lophotrochozoa	Annelida	Polychaeta	Scolecida	Capitellida	Capitellidae	Capitella
2	Mytilus edulis	Eukaryota	Metazoa	Lophotrochozoa	Mollusca	Bivalvia	Pteriomorphia	Mytiloida	Mytiloidea	Mytilidae	Mytilinae	Mytilus
3	Crassostrea virginica	Eukaryota	Metazoa	Lophotrochozoa	Mollusca	Bivalvia	Pteriomorphia	Ostreoida	Ostreoidea	Ostreidae	Crassostrea
791	Crassostrea gigas	Eukaryota	Metazoa	Lophotrochozoa	Mollusca	Bivalvia	Pteriomorphia	Ostreoida	Ostreoidea	Ostreidae	Crassostrea
1	Sepia officinalis	Eukaryota	Metazoa	Lophotrochozoa	Mollusca	Cephalopoda	Coleoidea	Neocoleoidea	Decapodiformes	Sepiida	Sepiina	Sepiidae	Sepia
2	Idiosepius paradoxus	Eukaryota	Metazoa	Lophotrochozoa	Mollusca	Cephalopoda	Coleoidea	Neocoleoidea	Decapodiformes	Sepiolida	Idiosepiidae	Idiosepius
1	Heterololigo bleekeri	Eukaryota	Metazoa	Lophotrochozoa	Mollusca	Cephalopoda	Coleoidea	Neocoleoidea	Decapodiformes	Teuthida	Myopsina	Loliginidae	Heterololigo
3	Sepioteuthis lessoniana	Eukaryota	Metazoa	Lophotrochozoa	Mollusca	Cephalopoda	Coleoidea	Neocoleoidea	Decapodiformes	Teuthida	Myopsina	Loliginidae	Sepioteuthis
1	Idioteuthis cordiformis	Eukaryota	Metazoa	Lophotrochozoa	Mollusca	Cephalopoda	Coleoidea	Neocoleoidea	Decapodiformes	Teuthida	Oegopsina	Mastigoteuthidae	Idioteuthis
3	Octopus vulgaris	Eukaryota	Metazoa	Lophotrochozoa	Mollusca	Cephalopoda	Coleoidea	Neocoleoidea	Octopodiformes	Octopoda	Incirrata	Octopodidae	Octopus
1	Littorina saxatilis	Eukaryota	Metazoa	Lophotrochozoa	Mollusca	Gastropoda	Caenogastropoda	Hypsogastropoda	Littorinimorpha	Littorinoidea	Littorinidae	Littorina
45	Aplysia californica	Eukaryota	Metazoa	Lophotrochozoa	Mollusca	Gastropoda	Heterobranchia	Euthyneura	Euopisthobranchia	Aplysiomorpha	Aplysioidea	Aplysiidae	Aplysia
1	Biomphalaria glabrata	Eukaryota	Metazoa	Lophotrochozoa	Mollusca	Gastropoda	Heterobranchia	Euthyneura	Panpulmonata	Hygrophila	Planorboidea	Planorbidae	Biomphalaria
116	Lottia gigantea	Eukaryota	Metazoa	Lophotrochozoa	Mollusca	Gastropoda	Patellogastropoda	Lottioidea	Lottiidae	Lottia
1	Haliotis discus	Eukaryota	Metazoa	Lophotrochozoa	Mollusca	Gastropoda	Vetigastropoda	Haliotoidea	Haliotidae	Haliotis
1	Haliotis rufescens	Eukaryota	Metazoa	Lophotrochozoa	Mollusca	Gastropoda	Vetigastropoda	Haliotoidea	Haliotidae	Haliotis
6	Adineta vaga	Eukaryota	Metazoa	Lophotrochozoa	Rotifera	Bdelloidea	Adinetida	Adinetidae	Adineta
4	Philodina roseola	Eukaryota	Metazoa	Lophotrochozoa	Rotifera	Bdelloidea	Philodinida	Philodinidae	Philodina
8	Trichoplax adhaerens	Eukaryota	Metazoa	Placozoa	Trichoplax
1	Dugesia etrusca	Eukaryota	Metazoa	Platyhelminthes	Rhabditophora	Seriata	Tricladida	Continenticola	Geoplanoidea	Dugesiidae	Dugesia
2	Girardia tigrina	Eukaryota	Metazoa	Platyhelminthes	Rhabditophora	Seriata	Tricladida	Continenticola	Geoplanoidea	Dugesiidae	Girardia
22	Schmidtea	Eukaryota	Metazoa	Platyhelminthes	Rhabditophora	Seriata	Tricladida	Continenticola	Geoplanoidea	Dugesiidae	Schmidtea
238	Schmidtea mediterranea	Eukaryota	Metazoa	Platyhelminthes	Rhabditophora	Seriata	Tricladida	Continenticola	Geoplanoidea	Dugesiidae	Schmidtea
1	Fasciola hepatica	Eukaryota	Metazoa	Platyhelminthes	Trematoda	Digenea	Echinostomida	Echinostomata	Echinostomatoidea	Fasciolidae	Fasciola
3	Clonorchis sinensis	Eukaryota	Metazoa	Platyhelminthes	Trematoda	Digenea	Opisthorchiida	Opisthorchiata	Opisthorchiidae	Clonorchis
1	Schistosoma japonicum	Eukaryota	Metazoa	Platyhelminthes	Trematoda	Digenea	Strigeidida	Schistosomatoidea	Schistosomatidae	Schistosoma
32	Schistosoma mansoni	Eukaryota	Metazoa	Platyhelminthes	Trematoda	Digenea	Strigeidida	Schistosomatoidea	Schistosomatidae	Schistosoma
1	Trichobilharzia regenti	Eukaryota	Metazoa	Platyhelminthes	Trematoda	Digenea	Strigeidida	Schistosomatoidea	Schistosomatidae	Trichobilharzia
7	Amphimedon queenslandica	Eukaryota	Metazoa	Porifera	Demospongiae	Haplosclerida	Niphatidae	Amphimedon
31	Trichomonas vaginalis	Eukaryota	Parabasalia	Trichomonadida	Trichomonadidae	Trichomonas
4	Cyanidioschyzon merolae	Eukaryota	Rhodophyta	Bangiophyceae	Cyanidiales	Cyanidiaceae	Cyanidioschyzon
1181	Chondrus crispus	Eukaryota	Rhodophyta	Florideophyceae	Gigartinales	Gigartinaceae	Chondrus
3	Stramenopiles	Eukaryota	Stramenopiles
12	Fragilariopsis cylindrus	Eukaryota	Stramenopiles	Bacillariophyta	Bacillariophyceae	Bacillariophycidae	Bacillariales	Bacillariaceae	Fragilariopsis
1	Pseudo-nitzschia multiseries	Eukaryota	Stramenopiles	Bacillariophyta	Bacillariophyceae	Bacillariophycidae	Bacillariales	Bacillariaceae	Pseudo-nitzschia
42	Phaeodactylum tricornutum	Eukaryota	Stramenopiles	Bacillariophyta	Bacillariophyceae	Bacillariophycidae	Naviculales	Phaeodactylaceae	Phaeodactylum
45	Thalassiosira pseudonana	Eukaryota	Stramenopiles	Bacillariophyta	Coscinodiscophyceae	Thalassiosirophycidae	Thalassiosirales	Thalassiosiraceae	Thalassiosira
7	Albugo laibachii	Eukaryota	Stramenopiles	Oomycetes	Albuginales	Albuginaceae	Albugo
12	Hyaloperonospora arabidopsidis	Eukaryota	Stramenopiles	Oomycetes	Peronosporales	Peronosporaceae	Hyaloperonospora
111	Phytophthora ramorum	Eukaryota	Stramenopiles	Oomycetes	Peronosporales	Phytophthora
161	Phytophthora sojae	Eukaryota	Stramenopiles	Oomycetes	Peronosporales	Phytophthora
19	Phytophthora parasitica	Eukaryota	Stramenopiles	Oomycetes	Peronosporales	Phytophthora
460	Phytophthora infestans	Eukaryota	Stramenopiles	Oomycetes	Peronosporales	Phytophthora
2	Pythium ultimum	Eukaryota	Stramenopiles	Oomycetes	Pythiales	Pythiaceae	Pythium
49	Ectocarpus siliculosus	Eukaryota	Stramenopiles	PX clade	Phaeophyceae	Ectocarpales	Ectocarpaceae	Ectocarpus
4	Aureococcus anophagefferens	Eukaryota	Stramenopiles	Pelagophyceae	Pelagomonadales	Aureococcus
2	Viridiplantae	Eukaryota	Viridiplantae
148	Chlamydomonas reinhardtii	Eukaryota	Viridiplantae	Chlorophyta	Chlorophyceae	Chlamydomonadales	Chlamydomonadaceae	Chlamydomonas
72	Volvox carteri	Eukaryota	Viridiplantae	Chlorophyta	Chlorophyceae	Chlamydomonadales	Volvocaceae	Volvox
1	Chlorella vulgaris	Eukaryota	Viridiplantae	Chlorophyta	Trebouxiophyceae	Chlorellales	Chlorellaceae	Chlorella
2	Chlorella variabilis	Eukaryota	Viridiplantae	Chlorophyta	Trebouxiophyceae	Chlorellales	Chlorellaceae	Chlorella
2	Pseudochlorella pringsheimii	Eukaryota	Viridiplantae	Chlorophyta	Trebouxiophyceae	Chlorellales	Chlorellaceae	Pseudochlorella
2	Micromonas sp. RCC299	Eukaryota	Viridiplantae	Chlorophyta	prasinophytes	Mamiellophyceae	Mamiellales	Mamiellaceae	Micromonas
56	Physcomitrella patens	Eukaryota	Viridiplantae	Streptophyta	Embryophyta	Bryophyta	Bryophytina	Bryopsida	Funariidae	Funariales	Funariaceae	Physcomitrella
84	Selaginella moellendorffii	Eukaryota	Viridiplantae	Streptophyta	Embryophyta	Tracheophyta	Lycopodiidae	Selaginellales	Selaginellaceae	Selaginella
1	Equisetum scirpoides	Eukaryota	Viridiplantae	Streptophyta	Embryophyta	Tracheophyta	Moniliformopses	Equisetidae	Equisetales	Equisetaceae	Equisetum
4	Equisetum arvense	Eukaryota	Viridiplantae	Streptophyta	Embryophyta	Tracheophyta	Moniliformopses	Equisetidae	Equisetales	Equisetaceae	Equisetum
2	Adiantum capillus-veneris	Eukaryota	Viridiplantae	Streptophyta	Embryophyta	Tracheophyta	Moniliformopses	Polypodiidae	Polypodiales	Pteridaceae	Adiantum
2	Didymochlaena truncatula	Eukaryota	Viridiplantae	Streptophyta	Embryophyta	Tracheophyta	Moniliformopses	Polypodiidae	Polypodiales	eupolypods I	Dryopteridaceae	Didymochlaena
1	Ginkgo biloba	Eukaryota	Viridiplantae	Streptophyta	Embryophyta	Tracheophyta	Spermatophyta	Ginkgoidae	Ginkgoales	Ginkgoaceae	Ginkgo
1	Cocos nucifera	Eukaryota	Viridiplantae	Streptophyta	Embryophyta	Tracheophyta	Spermatophyta	Magnoliophyta	Liliopsida	Arecaceae	Arecoideae	Cocoseae	Attaleinae	Cocos
1	Elaeis guineensis	Eukaryota	Viridiplantae	Streptophyta	Embryophyta	Tracheophyta	Spermatophyta	Magnoliophyta	Liliopsida	Arecaceae	Arecoideae	Cocoseae	Elaeidinae	Elaeis
32	Phoenix dactylifera	Eukaryota	Viridiplantae	Streptophyta	Embryophyta	Tracheophyta	Spermatophyta	Magnoliophyta	Liliopsida	Arecaceae	Coryphoideae	Phoeniceae	Phoenix
3	Allium cepa	Eukaryota	Viridiplantae	Streptophyta	Embryophyta	Tracheophyta	Spermatophyta	Magnoliophyta	Liliopsida	Asparagales	Amaryllidaceae	Allioideae	Allieae	Allium
1	Iris brevicaulis	Eukaryota	Viridiplantae	Streptophyta	Embryophyta	Tracheophyta	Spermatophyta	Magnoliophyta	Liliopsida	Asparagales	Iridaceae	Iris
1	Alstroemeria pelegrina	Eukaryota	Viridiplantae	Streptophyta	Embryophyta	Tracheophyta	Spermatophyta	Magnoliophyta	Liliopsida	Liliales	Alstroemeriaceae	Alstroemeria
1	Lilium henryi	Eukaryota	Viridiplantae	Streptophyta	Embryophyta	Tracheophyta	Spermatophyta	Magnoliophyta	Liliopsida	Liliales	Liliaceae	Lilium
1	Lilium speciosum	Eukaryota	Viridiplantae	Streptophyta	Embryophyta	Tracheophyta	Spermatophyta	Magnoliophyta	Liliopsida	Liliales	Liliaceae	Lilium
1	Ananas comosus	Eukaryota	Viridiplantae	Streptophyta	Embryophyta	Tracheophyta	Spermatophyta	Magnoliophyta	Liliopsida	Poales	Bromeliaceae	Ananas
1	Oryza rufipogon	Eukaryota	Viridiplantae	Streptophyta	Embryophyta	Tracheophyta	Spermatophyta	Magnoliophyta	Liliopsida	Poales	Poaceae	BEP clade	Ehrhartoideae	Oryzeae	Oryza
2	Oryza glaberrima	Eukaryota	Viridiplantae	Streptophyta	Embryophyta	Tracheophyta	Spermatophyta	Magnoliophyta	Liliopsida	Poales	Poaceae	BEP clade	Ehrhartoideae	Oryzeae	Oryza
2	Oryza longistaminata	Eukaryota	Viridiplantae	Streptophyta	Embryophyta	Tracheophyta	Spermatophyta	Magnoliophyta	Liliopsida	Poales	Poaceae	BEP clade	Ehrhartoideae	Oryzeae	Oryza
4	Oryza australiensis	Eukaryota	Viridiplantae	Streptophyta	Embryophyta	Tracheophyta	Spermatophyta	Magnoliophyta	Liliopsida	Poales	Poaceae	BEP clade	Ehrhartoideae	Oryzeae	Oryza
571	Oryza sativa	Eukaryota	Viridiplantae	Streptophyta	Embryophyta	Tracheophyta	Spermatophyta	Magnoliophyta	Liliopsida	Poales	Poaceae	BEP clade	Ehrhartoideae	Oryzeae	Oryza
191	Brachypodium distachyon	Eukaryota	Viridiplantae	Streptophyta	Embryophyta	Tracheophyta	Spermatophyta	Magnoliophyta	Liliopsida	Poales	Poaceae	BEP clade	Pooideae	Brachypodieae	Brachypodium
2	Avena sativa	Eukaryota	Viridiplantae	Streptophyta	Embryophyta	Tracheophyta	Spermatophyta	Magnoliophyta	Liliopsida	Poales	Poaceae	BEP clade	Pooideae	Poeae	Aveninae	Avena
2	Lolium perenne	Eukaryota	Viridiplantae	Streptophyta	Embryophyta	Tracheophyta	Spermatophyta	Magnoliophyta	Liliopsida	Poales	Poaceae	BEP clade	Pooideae	Poeae	Loliinae	Lolium
1	Zingeria biebersteiniana	Eukaryota	Viridiplantae	Streptophyta	Embryophyta	Tracheophyta	Spermatophyta	Magnoliophyta	Liliopsida	Poales	Poaceae	BEP clade	Pooideae	Poeae	unclassified Poeae	Zingeria
3	Triticeae	Eukaryota	Viridiplantae	Streptophyta	Embryophyta	Tracheophyta	Spermatophyta	Magnoliophyta	Liliopsida	Poales	Poaceae	BEP clade	Pooideae	Triticeae
1	Aegilops columnaris	Eukaryota	Viridiplantae	Streptophyta	Embryophyta	Tracheophyta	Spermatophyta	Magnoliophyta	Liliopsida	Poales	Poaceae	BEP clade	Pooideae	Triticeae	Aegilops
1	Aegilops comosa	Eukaryota	Viridiplantae	Streptophyta	Embryophyta	Tracheophyta	Spermatophyta	Magnoliophyta	Liliopsida	Poales	Poaceae	BEP clade	Pooideae	Triticeae	Aegilops
1	Aegilops longissima	Eukaryota	Viridiplantae	Streptophyta	Embryophyta	Tracheophyta	Spermatophyta	Magnoliophyta	Liliopsida	Poales	Poaceae	BEP clade	Pooideae	Triticeae	Aegilops
1	Aegilops umbellulata	Eukaryota	Viridiplantae	Streptophyta	Embryophyta	Tracheophyta	Spermatophyta	Magnoliophyta	Liliopsida	Poales	Poaceae	BEP clade	Pooideae	Triticeae	Aegilops
4	Aegilops speltoides	Eukaryota	Viridiplantae	Streptophyta	Embryophyta	Tracheophyta	Spermatophyta	Magnoliophyta	Liliopsida	Poales	Poaceae	BEP clade	Pooideae	Triticeae	Aegilops
7	Aegilops tauschii	Eukaryota	Viridiplantae	Streptophyta	Embryophyta	Tracheophyta	Spermatophyta	Magnoliophyta	Liliopsida	Poales	Poaceae	BEP clade	Pooideae	Triticeae	Aegilops
1	Dasypyrum hordeaceum	Eukaryota	Viridiplantae	Streptophyta	Embryophyta	Tracheophyta	Spermatophyta	Magnoliophyta	Liliopsida	Poales	Poaceae	BEP clade	Pooideae	Triticeae	Dasypyrum
1	Heteranthelium piliferum	Eukaryota	Viridiplantae	Streptophyta	Embryophyta	Tracheophyta	Spermatophyta	Magnoliophyta	Liliopsida	Poales	Poaceae	BEP clade	Pooideae	Triticeae	Heteranthelium
1	Hordeum marinum	Eukaryota	Viridiplantae	Streptophyta	Embryophyta	Tracheophyta	Spermatophyta	Magnoliophyta	Liliopsida	Poales	Poaceae	BEP clade	Pooideae	Triticeae	Hordeum
18	Hordeum vulgare subsp. vulgare	Eukaryota	Viridiplantae	Streptophyta	Embryophyta	Tracheophyta	Spermatophyta	Magnoliophyta	Liliopsida	Poales	Poaceae	BEP clade	Pooideae	Triticeae	Hordeum
2	Hordeum chilense	Eukaryota	Viridiplantae	Streptophyta	Embryophyta	Tracheophyta	Spermatophyta	Magnoliophyta	Liliopsida	Poales	Poaceae	BEP clade	Pooideae	Triticeae	Hordeum
74	Hordeum vulgare	Eukaryota	Viridiplantae	Streptophyta	Embryophyta	Tracheophyta	Spermatophyta	Magnoliophyta	Liliopsida	Poales	Poaceae	BEP clade	Pooideae	Triticeae	Hordeum
11	Leymus racemosus	Eukaryota	Viridiplantae	Streptophyta	Embryophyta	Tracheophyta	Spermatophyta	Magnoliophyta	Liliopsida	Poales	Poaceae	BEP clade	Pooideae	Triticeae	Leymus
2	Leymus mollis	Eukaryota	Viridiplantae	Streptophyta	Embryophyta	Tracheophyta	Spermatophyta	Magnoliophyta	Liliopsida	Poales	Poaceae	BEP clade	Pooideae	Triticeae	Leymus
2	Psathyrostachys juncea	Eukaryota	Viridiplantae	Streptophyta	Embryophyta	Tracheophyta	Spermatophyta	Magnoliophyta	Liliopsida	Poales	Poaceae	BEP clade	Pooideae	Triticeae	Psathyrostachys
14	Secale cereale	Eukaryota	Viridiplantae	Streptophyta	Embryophyta	Tracheophyta	Spermatophyta	Magnoliophyta	Liliopsida	Poales	Poaceae	BEP clade	Pooideae	Triticeae	Secale
1	Triticum spelta	Eukaryota	Viridiplantae	Streptophyta	Embryophyta	Tracheophyta	Spermatophyta	Magnoliophyta	Liliopsida	Poales	Poaceae	BEP clade	Pooideae	Triticeae	Triticum
1	Triticum turgidum	Eukaryota	Viridiplantae	Streptophyta	Embryophyta	Tracheophyta	Spermatophyta	Magnoliophyta	Liliopsida	Poales	Poaceae	BEP clade	Pooideae	Triticeae	Triticum
2	Triticum urartu	Eukaryota	Viridiplantae	Streptophyta	Embryophyta	Tracheophyta	Spermatophyta	Magnoliophyta	Liliopsida	Poales	Poaceae	BEP clade	Pooideae	Triticeae	Triticum
67	Triticum monococcum	Eukaryota	Viridiplantae	Streptophyta	Embryophyta	Tracheophyta	Spermatophyta	Magnoliophyta	Liliopsida	Poales	Poaceae	BEP clade	Pooideae	Triticeae	Triticum
8	Triticum turgidum subsp. durum	Eukaryota	Viridiplantae	Streptophyta	Embryophyta	Tracheophyta	Spermatophyta	Magnoliophyta	Liliopsida	Poales	Poaceae	BEP clade	Pooideae	Triticeae	Triticum
83	Triticum aestivum	Eukaryota	Viridiplantae	Streptophyta	Embryophyta	Tracheophyta	Spermatophyta	Magnoliophyta	Liliopsida	Poales	Poaceae	BEP clade	Pooideae	Triticeae	Triticum
120	Saccharum hybrid cultivar	Eukaryota	Viridiplantae	Streptophyta	Embryophyta	Tracheophyta	Spermatophyta	Magnoliophyta	Liliopsida	Poales	Poaceae	PACMAD clade	Panicoideae	Andropogoneae	Saccharum	Saccharum officinarum complex
2	Saccharum arundinaceum	Eukaryota	Viridiplantae	Streptophyta	Embryophyta	Tracheophyta	Spermatophyta	Magnoliophyta	Liliopsida	Poales	Poaceae	PACMAD clade	Panicoideae	Andropogoneae	Saccharum
2	Saccharum officinarum	Eukaryota	Viridiplantae	Streptophyta	Embryophyta	Tracheophyta	Spermatophyta	Magnoliophyta	Liliopsida	Poales	Poaceae	PACMAD clade	Panicoideae	Andropogoneae	Saccharum	Saccharum officinarum complex
971	Sorghum bicolor	Eukaryota	Viridiplantae	Streptophyta	Embryophyta	Tracheophyta	Spermatophyta	Magnoliophyta	Liliopsida	Poales	Poaceae	PACMAD clade	Panicoideae	Andropogoneae	Sorghum
2	Zea	Eukaryota	Viridiplantae	Streptophyta	Embryophyta	Tracheophyta	Spermatophyta	Magnoliophyta	Liliopsida	Poales	Poaceae	PACMAD clade	Panicoideae	Andropogoneae	Zea
3	Zea diploperennis	Eukaryota	Viridiplantae	Streptophyta	Embryophyta	Tracheophyta	Spermatophyta	Magnoliophyta	Liliopsida	Poales	Poaceae	PACMAD clade	Panicoideae	Andropogoneae	Zea
827	Zea mays	Eukaryota	Viridiplantae	Streptophyta	Embryophyta	Tracheophyta	Spermatophyta	Magnoliophyta	Liliopsida	Poales	Poaceae	PACMAD clade	Panicoideae	Andropogoneae	Zea
3	Setaria italica	Eukaryota	Viridiplantae	Streptophyta	Embryophyta	Tracheophyta	Spermatophyta	Magnoliophyta	Liliopsida	Poales	Poaceae	PACMAD clade	Panicoideae	Paniceae	Setaria
2	Musa acuminata	Eukaryota	Viridiplantae	Streptophyta	Embryophyta	Tracheophyta	Spermatophyta	Magnoliophyta	Liliopsida	Zingiberales	Musaceae	Musa
1	Beta procumbens	Eukaryota	Viridiplantae	Streptophyta	Embryophyta	Tracheophyta	Spermatophyta	Magnoliophyta	eudicotyledons	Gunneridae	Pentapetalae	Caryophyllales	Amaranthaceae	Beta
5	Beta vulgaris	Eukaryota	Viridiplantae	Streptophyta	Embryophyta	Tracheophyta	Spermatophyta	Magnoliophyta	eudicotyledons	Gunneridae	Pentapetalae	Caryophyllales	Amaranthaceae	Beta
1	Spinacia oleracea	Eukaryota	Viridiplantae	Streptophyta	Embryophyta	Tracheophyta	Spermatophyta	Magnoliophyta	eudicotyledons	Gunneridae	Pentapetalae	Caryophyllales	Amaranthaceae	Chenopodioideae	Anserineae	Spinacia
1	Silene latifolia	Eukaryota	Viridiplantae	Streptophyta	Embryophyta	Tracheophyta	Spermatophyta	Magnoliophyta	eudicotyledons	Gunneridae	Pentapetalae	Caryophyllales	Caryophyllaceae	Silene
2	Diospyros kaki	Eukaryota	Viridiplantae	Streptophyta	Embryophyta	Tracheophyta	Spermatophyta	Magnoliophyta	eudicotyledons	Gunneridae	Pentapetalae	asterids	Ericales	Ebenaceae	Diospyros
1	Aegiceras corniculatum	Eukaryota	Viridiplantae	Streptophyta	Embryophyta	Tracheophyta	Spermatophyta	Magnoliophyta	eudicotyledons	Gunneridae	Pentapetalae	asterids	Ericales	Primulaceae	Aegiceras
1	Daucus carota	Eukaryota	Viridiplantae	Streptophyta	Embryophyta	Tracheophyta	Spermatophyta	Magnoliophyta	eudicotyledons	Gunneridae	Pentapetalae	asterids	campanulids	Apiales	Apiaceae	Apioideae	Scandiceae	Daucinae	Daucus
1	Tragopogon pratensis	Eukaryota	Viridiplantae	Streptophyta	Embryophyta	Tracheophyta	Spermatophyta	Magnoliophyta	eudicotyledons	Gunneridae	Pentapetalae	asterids	campanulids	Asterales	Asteraceae	Cichorioideae	Cichorieae	Scorzonerinae	Tragopogon
3	Antirrhinum majus	Eukaryota	Viridiplantae	Streptophyta	Embryophyta	Tracheophyta	Spermatophyta	Magnoliophyta	eudicotyledons	Gunneridae	Pentapetalae	asterids	lamiids	Lamiales	Plantaginaceae	Antirrhineae	Antirrhinum
3	Ipomoea nil	Eukaryota	Viridiplantae	Streptophyta	Embryophyta	Tracheophyta	Spermatophyta	Magnoliophyta	eudicotyledons	Gunneridae	Pentapetalae	asterids	lamiids	Solanales	Convolvulaceae	Ipomoeeae	Ipomoea
4	Ipomoea batatas	Eukaryota	Viridiplantae	Streptophyta	Embryophyta	Tracheophyta	Spermatophyta	Magnoliophyta	eudicotyledons	Gunneridae	Pentapetalae	asterids	lamiids	Solanales	Convolvulaceae	Ipomoeeae	Ipomoea
4	Ipomoea purpurea	Eukaryota	Viridiplantae	Streptophyta	Embryophyta	Tracheophyta	Spermatophyta	Magnoliophyta	eudicotyledons	Gunneridae	Pentapetalae	asterids	lamiids	Solanales	Convolvulaceae	Ipomoeeae	Ipomoea
1	Nicotiana alata	Eukaryota	Viridiplantae	Streptophyta	Embryophyta	Tracheophyta	Spermatophyta	Magnoliophyta	eudicotyledons	Gunneridae	Pentapetalae	asterids	lamiids	Solanales	Solanaceae	Nicotianoideae	Nicotianeae	Nicotiana
14	Solanum demissum	Eukaryota	Viridiplantae	Streptophyta	Embryophyta	Tracheophyta	Spermatophyta	Magnoliophyta	eudicotyledons	Gunneridae	Pentapetalae	asterids	lamiids	Solanales	Solanaceae	Solanoideae	Solaneae	Solanum
16	Nicotiana tabacum	Eukaryota	Viridiplantae	Streptophyta	Embryophyta	Tracheophyta	Spermatophyta	Magnoliophyta	eudicotyledons	Gunneridae	Pentapetalae	asterids	lamiids	Solanales	Solanaceae	Nicotianoideae	Nicotianeae	Nicotiana
2	Solanum	Eukaryota	Viridiplantae	Streptophyta	Embryophyta	Tracheophyta	Spermatophyta	Magnoliophyta	eudicotyledons	Gunneridae	Pentapetalae	asterids	lamiids	Solanales	Solanaceae	Solanoideae	Solaneae	Solanum
2	Solanum chilense	Eukaryota	Viridiplantae	Streptophyta	Embryophyta	Tracheophyta	Spermatophyta	Magnoliophyta	eudicotyledons	Gunneridae	Pentapetalae	asterids	lamiids	Solanales	Solanaceae	Solanoideae	Solaneae	Solanum	Lycopersicon
23	Solanum lycopersicum	Eukaryota	Viridiplantae	Streptophyta	Embryophyta	Tracheophyta	Spermatophyta	Magnoliophyta	eudicotyledons	Gunneridae	Pentapetalae	asterids	lamiids	Solanales	Solanaceae	Solanoideae	Solaneae	Solanum	Lycopersicon
3	Capsicum annuum	Eukaryota	Viridiplantae	Streptophyta	Embryophyta	Tracheophyta	Spermatophyta	Magnoliophyta	eudicotyledons	Gunneridae	Pentapetalae	asterids	lamiids	Solanales	Solanaceae	Solanoideae	Capsiceae	Capsicum
3	Petunia x hybrida	Eukaryota	Viridiplantae	Streptophyta	Embryophyta	Tracheophyta	Spermatophyta	Magnoliophyta	eudicotyledons	Gunneridae	Pentapetalae	asterids	lamiids	Solanales	Solanaceae	Petunioideae	Petunia
3	Solanum melongena	Eukaryota	Viridiplantae	Streptophyta	Embryophyta	Tracheophyta	Spermatophyta	Magnoliophyta	eudicotyledons	Gunneridae	Pentapetalae	asterids	lamiids	Solanales	Solanaceae	Solanoideae	Solaneae	Solanum
383	Solanum tuberosum	Eukaryota	Viridiplantae	Streptophyta	Embryophyta	Tracheophyta	Spermatophyta	Magnoliophyta	eudicotyledons	Gunneridae	Pentapetalae	asterids	lamiids	Solanales	Solanaceae	Solanoideae	Solaneae	Solanum
5	Solanum pimpinellifolium	Eukaryota	Viridiplantae	Streptophyta	Embryophyta	Tracheophyta	Spermatophyta	Magnoliophyta	eudicotyledons	Gunneridae	Pentapetalae	asterids	lamiids	Solanales	Solanaceae	Solanoideae	Solaneae	Solanum	Lycopersicon
346	Vitis vinifera	Eukaryota	Viridiplantae	Streptophyta	Embryophyta	Tracheophyta	Spermatophyta	Magnoliophyta	eudicotyledons	Gunneridae	Pentapetalae	rosids	Vitales	Vitaceae	Vitis
1	Cucurbita maxima	Eukaryota	Viridiplantae	Streptophyta	Embryophyta	Tracheophyta	Spermatophyta	Magnoliophyta	eudicotyledons	Gunneridae	Pentapetalae	rosids	fabids	Cucurbitales	Cucurbitaceae	Cucurbiteae	Cucurbita
1	Cucurbita pepo	Eukaryota	Viridiplantae	Streptophyta	Embryophyta	Tracheophyta	Spermatophyta	Magnoliophyta	eudicotyledons	Gunneridae	Pentapetalae	rosids	fabids	Cucurbitales	Cucurbitaceae	Cucurbiteae	Cucurbita
3	Cucumis melo	Eukaryota	Viridiplantae	Streptophyta	Embryophyta	Tracheophyta	Spermatophyta	Magnoliophyta	eudicotyledons	Gunneridae	Pentapetalae	rosids	fabids	Cucurbitales	Cucurbitaceae	Benincaseae	Cucumis
1	Vicia	Eukaryota	Viridiplantae	Streptophyta	Embryophyta	Tracheophyta	Spermatophyta	Magnoliophyta	eudicotyledons	Gunneridae	Pentapetalae	rosids	fabids	Fabales	Fabaceae	Papilionoideae	Fabeae	Vicia
1	Vicia sativa	Eukaryota	Viridiplantae	Streptophyta	Embryophyta	Tracheophyta	Spermatophyta	Magnoliophyta	eudicotyledons	Gunneridae	Pentapetalae	rosids	fabids	Fabales	Fabaceae	Papilionoideae	Fabeae	Vicia
13	Pisum sativum	Eukaryota	Viridiplantae	Streptophyta	Embryophyta	Tracheophyta	Spermatophyta	Magnoliophyta	eudicotyledons	Gunneridae	Pentapetalae	rosids	fabids	Fabales	Fabaceae	Papilionoideae	Fabeae	Pisum
2	Medicago	Eukaryota	Viridiplantae	Streptophyta	Embryophyta	Tracheophyta	Spermatophyta	Magnoliophyta	eudicotyledons	Gunneridae	Pentapetalae	rosids	fabids	Fabales	Fabaceae	Papilionoideae	Trifolieae	Medicago
2	Phaseolus vulgaris	Eukaryota	Viridiplantae	Streptophyta	Embryophyta	Tracheophyta	Spermatophyta	Magnoliophyta	eudicotyledons	Gunneridae	Pentapetalae	rosids	fabids	Fabales	Fabaceae	Papilionoideae	Phaseoleae	Phaseolus
2	Trifolium pallescens	Eukaryota	Viridiplantae	Streptophyta	Embryophyta	Tracheophyta	Spermatophyta	Magnoliophyta	eudicotyledons	Gunneridae	Pentapetalae	rosids	fabids	Fabales	Fabaceae	Papilionoideae	Trifolieae	Trifolium
2	Trifolium pratense	Eukaryota	Viridiplantae	Streptophyta	Embryophyta	Tracheophyta	Spermatophyta	Magnoliophyta	eudicotyledons	Gunneridae	Pentapetalae	rosids	fabids	Fabales	Fabaceae	Papilionoideae	Trifolieae	Trifolium
2	Vicia melanops	Eukaryota	Viridiplantae	Streptophyta	Embryophyta	Tracheophyta	Spermatophyta	Magnoliophyta	eudicotyledons	Gunneridae	Pentapetalae	rosids	fabids	Fabales	Fabaceae	Papilionoideae	Fabeae	Vicia
2	Vicia pannonica	Eukaryota	Viridiplantae	Streptophyta	Embryophyta	Tracheophyta	Spermatophyta	Magnoliophyta	eudicotyledons	Gunneridae	Pentapetalae	rosids	fabids	Fabales	Fabaceae	Papilionoideae	Fabeae	Vicia
229	Medicago truncatula	Eukaryota	Viridiplantae	Streptophyta	Embryophyta	Tracheophyta	Spermatophyta	Magnoliophyta	eudicotyledons	Gunneridae	Pentapetalae	rosids	fabids	Fabales	Fabaceae	Papilionoideae	Trifolieae	Medicago
4	Lotus japonicus	Eukaryota	Viridiplantae	Streptophyta	Embryophyta	Tracheophyta	Spermatophyta	Magnoliophyta	eudicotyledons	Gunneridae	Pentapetalae	rosids	fabids	Fabales	Fabaceae	Papilionoideae	Loteae	Lotus
4	Medicago sativa	Eukaryota	Viridiplantae	Streptophyta	Embryophyta	Tracheophyta	Spermatophyta	Magnoliophyta	eudicotyledons	Gunneridae	Pentapetalae	rosids	fabids	Fabales	Fabaceae	Papilionoideae	Trifolieae	Medicago
4	Trifolium repens	Eukaryota	Viridiplantae	Streptophyta	Embryophyta	Tracheophyta	Spermatophyta	Magnoliophyta	eudicotyledons	Gunneridae	Pentapetalae	rosids	fabids	Fabales	Fabaceae	Papilionoideae	Trifolieae	Trifolium
4	Vicia faba	Eukaryota	Viridiplantae	Streptophyta	Embryophyta	Tracheophyta	Spermatophyta	Magnoliophyta	eudicotyledons	Gunneridae	Pentapetalae	rosids	fabids	Fabales	Fabaceae	Papilionoideae	Fabeae	Vicia
557	Glycine max	Eukaryota	Viridiplantae	Streptophyta	Embryophyta	Tracheophyta	Spermatophyta	Magnoliophyta	eudicotyledons	Gunneridae	Pentapetalae	rosids	fabids	Fabales	Fabaceae	Papilionoideae	Phaseoleae	Glycine	Soja
9	Cicer arietinum	Eukaryota	Viridiplantae	Streptophyta	Embryophyta	Tracheophyta	Spermatophyta	Magnoliophyta	eudicotyledons	Gunneridae	Pentapetalae	rosids	fabids	Fabales	Fabaceae	Papilionoideae	Cicereae	Cicer
9	Lotus corniculatus	Eukaryota	Viridiplantae	Streptophyta	Embryophyta	Tracheophyta	Spermatophyta	Magnoliophyta	eudicotyledons	Gunneridae	Pentapetalae	rosids	fabids	Fabales	Fabaceae	Papilionoideae	Loteae	Lotus
183	Ricinus communis	Eukaryota	Viridiplantae	Streptophyta	Embryophyta	Tracheophyta	Spermatophyta	Magnoliophyta	eudicotyledons	Gunneridae	Pentapetalae	rosids	fabids	Malpighiales	Euphorbiaceae	Acalyphoideae	Acalypheae	Ricinus
78	Linum usitatissimum	Eukaryota	Viridiplantae	Streptophyta	Embryophyta	Tracheophyta	Spermatophyta	Magnoliophyta	eudicotyledons	Gunneridae	Pentapetalae	rosids	fabids	Malpighiales	Linaceae	Linum
325	Populus trichocarpa	Eukaryota	Viridiplantae	Streptophyta	Embryophyta	Tracheophyta	Spermatophyta	Magnoliophyta	eudicotyledons	Gunneridae	Pentapetalae	rosids	fabids	Malpighiales	Salicaceae	Saliceae	Populus
158	Pyrus x bretschneideri	Eukaryota	Viridiplantae	Streptophyta	Embryophyta	Tracheophyta	Spermatophyta	Magnoliophyta	eudicotyledons	Gunneridae	Pentapetalae	rosids	fabids	Rosales	Rosaceae	Maloideae	Maleae	Pyrus
163	Prunus persica	Eukaryota	Viridiplantae	Streptophyta	Embryophyta	Tracheophyta	Spermatophyta	Magnoliophyta	eudicotyledons	Gunneridae	Pentapetalae	rosids	fabids	Rosales	Rosaceae	Maloideae	Amygdaleae	Prunus
266	Fragaria vesca	Eukaryota	Viridiplantae	Streptophyta	Embryophyta	Tracheophyta	Spermatophyta	Magnoliophyta	eudicotyledons	Gunneridae	Pentapetalae	rosids	fabids	Rosales	Rosaceae	Rosoideae	Potentilleae	Fragariinae	Fragaria
527	Malus domestica	Eukaryota	Viridiplantae	Streptophyta	Embryophyta	Tracheophyta	Spermatophyta	Magnoliophyta	eudicotyledons	Gunneridae	Pentapetalae	rosids	fabids	Rosales	Rosaceae	Maloideae	Maleae	Malus
1	Arabidopsis halleri subsp. gemmifera	Eukaryota	Viridiplantae	Streptophyta	Embryophyta	Tracheophyta	Spermatophyta	Magnoliophyta	eudicotyledons	Gunneridae	Pentapetalae	rosids	malvids	Brassicales	Brassicaceae	Camelineae	Arabidopsis
1	Brassica carinata	Eukaryota	Viridiplantae	Streptophyta	Embryophyta	Tracheophyta	Spermatophyta	Magnoliophyta	eudicotyledons	Gunneridae	Pentapetalae	rosids	malvids	Brassicales	Brassicaceae	Brassiceae	Brassica
1	Brassica nigra	Eukaryota	Viridiplantae	Streptophyta	Embryophyta	Tracheophyta	Spermatophyta	Magnoliophyta	eudicotyledons	Gunneridae	Pentapetalae	rosids	malvids	Brassicales	Brassicaceae	Brassiceae	Brassica
165	Arabidopsis lyrata	Eukaryota	Viridiplantae	Streptophyta	Embryophyta	Tracheophyta	Spermatophyta	Magnoliophyta	eudicotyledons	Gunneridae	Pentapetalae	rosids	malvids	Brassicales	Brassicaceae	Camelineae	Arabidopsis
2	Brassica napus	Eukaryota	Viridiplantae	Streptophyta	Embryophyta	Tracheophyta	Spermatophyta	Magnoliophyta	eudicotyledons	Gunneridae	Pentapetalae	rosids	malvids	Brassicales	Brassicaceae	Brassiceae	Brassica
23	Brassica oleracea	Eukaryota	Viridiplantae	Streptophyta	Embryophyta	Tracheophyta	Spermatophyta	Magnoliophyta	eudicotyledons	Gunneridae	Pentapetalae	rosids	malvids	Brassicales	Brassicaceae	Brassiceae	Brassica
266	Arabidopsis lyrata subsp. lyrata	Eukaryota	Viridiplantae	Streptophyta	Embryophyta	Tracheophyta	Spermatophyta	Magnoliophyta	eudicotyledons	Gunneridae	Pentapetalae	rosids	malvids	Brassicales	Brassicaceae	Camelineae	Arabidopsis
333	Brassica rapa	Eukaryota	Viridiplantae	Streptophyta	Embryophyta	Tracheophyta	Spermatophyta	Magnoliophyta	eudicotyledons	Gunneridae	Pentapetalae	rosids	malvids	Brassicales	Brassicaceae	Brassiceae	Brassica
525	Arabidopsis thaliana	Eukaryota	Viridiplantae	Streptophyta	Embryophyta	Tracheophyta	Spermatophyta	Magnoliophyta	eudicotyledons	Gunneridae	Pentapetalae	rosids	malvids	Brassicales	Brassicaceae	Camelineae	Arabidopsis
83	Eutrema parvulum	Eukaryota	Viridiplantae	Streptophyta	Embryophyta	Tracheophyta	Spermatophyta	Magnoliophyta	eudicotyledons	Gunneridae	Pentapetalae	rosids	malvids	Brassicales	Brassicaceae	Eutremeae	Eutrema
2	Vasconcellea monoica	Eukaryota	Viridiplantae	Streptophyta	Embryophyta	Tracheophyta	Spermatophyta	Magnoliophyta	eudicotyledons	Gunneridae	Pentapetalae	rosids	malvids	Brassicales	Caricaceae	Vasconcellea
85	Carica papaya	Eukaryota	Viridiplantae	Streptophyta	Embryophyta	Tracheophyta	Spermatophyta	Magnoliophyta	eudicotyledons	Gunneridae	Pentapetalae	rosids	malvids	Brassicales	Caricaceae	Carica
141	Theobroma cacao	Eukaryota	Viridiplantae	Streptophyta	Embryophyta	Tracheophyta	Spermatophyta	Magnoliophyta	eudicotyledons	Gunneridae	Pentapetalae	rosids	malvids	Malvales	Malvaceae	Byttnerioideae	Theobroma
1	Citrus trifoliata	Eukaryota	Viridiplantae	Streptophyta	Embryophyta	Tracheophyta	Spermatophyta	Magnoliophyta	eudicotyledons	Gunneridae	Pentapetalae	rosids	malvids	Sapindales	Rutaceae	Citrus
1	Platanus occidentalis	Eukaryota	Viridiplantae	Streptophyta	Embryophyta	Tracheophyta	Spermatophyta	Magnoliophyta	eudicotyledons	Proteales	Platanaceae	Platanus
1	Abies veitchii	Eukaryota	Viridiplantae	Streptophyta	Embryophyta	Tracheophyta	Spermatophyta	Pinidae	Pinales	Pinaceae	Abies
1	Larix	Eukaryota	Viridiplantae	Streptophyta	Embryophyta	Tracheophyta	Spermatophyta	Pinidae	Pinales	Pinaceae	Larix
2	Picea glauca	Eukaryota	Viridiplantae	Streptophyta	Embryophyta	Tracheophyta	Spermatophyta	Pinidae	Pinales	Pinaceae	Picea
244	Picea abies	Eukaryota	Viridiplantae	Streptophyta	Embryophyta	Tracheophyta	Spermatophyta	Pinidae	Pinales	Pinaceae	Picea
1	Pinus elliottii	Eukaryota	Viridiplantae	Streptophyta	Embryophyta	Tracheophyta	Spermatophyta	Pinidae	Pinales	Pinaceae	Pinus	Pinus
2	Pinus radiata	Eukaryota	Viridiplantae	Streptophyta	Embryophyta	Tracheophyta	Spermatophyta	Pinidae	Pinales	Pinaceae	Pinus	Pinus
2	Pinus sylvestris	Eukaryota	Viridiplantae	Streptophyta	Embryophyta	Tracheophyta	Spermatophyta	Pinidae	Pinales	Pinaceae	Pinus	Pinus
26	Pinus taeda	Eukaryota	Viridiplantae	Streptophyta	Embryophyta	Tracheophyta	Spermatophyta	Pinidae	Pinales	Pinaceae	Pinus	Pinus
4	Pinus thunbergii	Eukaryota	Viridiplantae	Streptophyta	Embryophyta	Tracheophyta	Spermatophyta	Pinidae	Pinales	Pinaceae	Pinus	Pinus
2	Avian endogenous retrovirus EAV-HP	Viruses	Retro-transcribing viruses	Retroviridae
2	Murine leukemia virus	Viruses	Retro-transcribing viruses	Retroviridae	Orthoretrovirinae	Gammaretrovirus	Murine leukemia virus
3	Autographa californica multiple nucleopolyhedrovirus	Viruses	dsDNA viruses, no RNA stage	Baculoviridae	Alphabaculovirus
